# Supplementary material for: Assessing the sustainable development of a national research ecosystem: A generative AI-based evaluation of empirical educational research in China (2004–2023)
Source: PLoS One. 2026 Jan 28;21(1):e0341620. doi: 10.1371/journal.pone.0341620 (PMC12851444; doi:10.1371/journal.pone.0341620)
Supplement: S1 Table — (XLSX) [file pone.0341620.s001.xlsx]

## Sheet: Sheet1 (2)
serial number	Sustained Impact of Research Topics	Novelty of Research Methods	Contribution to the Discipline Knowledge System	Contribution to the Overall Knowledge System	Specificity of Problem Description	Relevance of Research Problem	Appropriateness of Research Design	Rationality of Research Design	Alignment of Methods with Research Objectives	Robustness of Methodology	Relevance of Theory to Research Problem	Consistency between Theory and Hypotheses	Explanatory Power of Theory	Appropriateness of Data Analysis Methods	Reliability of Data Analysis Results	Transparency of Data Analysis	Academic Significance	Social Significance	Coherence of Content	Consistency between Content and Conclusion	Sufficiency of Argumentation	Rationality of Argumentation	Matching of Data Presentation with Original Data	Correspondence between Data and Text Descriptions	Internal Consistency of Research Findings	Detail of Research Methods and Data Collection	Availability of Original Data	Verification of Result Stability	Direct Correspondence between Conclusions and Results	Consistency between Data Analysis and Conclusions	Explanation of Research Limitations	Paper	Year	From
65	10	9	10	10	9	10	9	9	10	9	10	9	9	10	9	9	10	10	9	9	9	9	9	9	9	9	8	9	9	9	8	城乡……	2021	Journal A
995	9	9	10	9	9	10	9	9	10	9	10	9	10	9	9	9	10	9	9	9	9	10	9	9	9	9	9	9	9	10	8	潜在……	2023	Journal B
798	10	9	10	10	9	10	9	9	9	9	9	9	9	9	9	8	10	10	9	9	9	9	9	9	9	8	8	9	9	9	8	45年……	2022	Journal B
980	10	9	8	8	9	10	9	9	9	9	9	9	9	9	9	9	10	10	9	9	9	9	9	9	9	9	8	9	9	9	8	面向……	2021	Journal B
1058	9	8	9	8	9	10	9	9	9	8	9	8	9	8	9	9	10	10	9	9	10	9	9	9	9	10	8	9	9	9	8	我国……	2021	Journal B
671	9	10	8	8	9	9	10	10	10	9	9	8	8	10	9	9	9	8	9	9	8	9	9	9	9	9	8	10	9	9	8	异质……	2015	Journal A
1877	9	9	9	8	8	9	9	9	9	9	9	9	9	9	9	9	9	8	9	9	9	9	9	9	9	9	9	9	9	9	9	教学……	2018	Journal C
1568	8	9	8	8	9	9	9	9	9	9	9	9	9	9	9	9	9	9	9	9	9	9	9	9	9	9	9	9	9	9	9	信息……	2015	Journal D
1965	9	9	8	9	8	9	9	9	9	9	8	8	9	9	9	9	9	9	9	9	9	9	9	9	9	9	9	9	9	9	9	如何……	2013	Journal C
313	9	9	8	8	9	10	9	9	9	9	9	9	8	9	9	8	9	10	9	9	9	9	9	8	9	9	8	9	9	9	8	教育……	2017	Journal A
1002	9	8	9	8	10	10	9	9	9	9	10	9	8	9	8	8	10	10	9	9	9	9	9	9	8	9	7	8	9	9	8	区域……	2021	Journal B
201	9	8	9	8	9	10	9	8	9	9	9	9	9	9	8	9	9	10	9	9	8	9	9	9	9	9	8	8	9	9	8	高学……	2023	Journal A
929	9	8	9	8	9	10	8	9	9	8	9	8	9	10	9	9	9	8	9	9	9	9	8	10	9	9	8	9	9	9	8	教师……	2018	Journal B
1984	9	9	9	8	9	9	9	9	9	9	9	9	9	9	9	8	9	9	9	9	9	9	9	8	9	9	8	8	9	9	8	数学……	2021	Journal C
2051	9	9	8	8	9	9	8	9	9	9	9	9	9	9	9	9	9	9	9	9	9	9	9	8	9	9	8	9	9	9	8	校友……	2018	Journal C
1678	9	8	9	9	9	9	9	9	9	9	9	9	9	9	9	8	9	9	9	9	9	9	9	9	9	8	7	9	9	9	8	中学……	2017	Journal D
794	9	9	9	8	9	9	8	9	9	8	9	9	9	9	9	9	9	9	9	9	9	9	9	9	9	8	8	8	9	9	8	2020……	2021	Journal B
305	9	8	9	8	9	10	9	9	9	8	9	8	9	8	9	9	9	10	9	9	9	9	9	8	9	9	8	8	9	9	8	教师……	2019	Journal A
964	9	8	9	8	9	10	9	8	9	8	9	8	9	9	9	8	10	10	9	9	9	9	8	9	9	9	8	8	9	9	8	经济……	2020	Journal B
468	9	8	9	8	9	10	9	9	8	8	9	9	9	9	9	8	9	10	9	9	9	8	9	8	9	9	8	9	9	9	8	人口……	2023	Journal A
742	9	8	9	9	9	10	9	9	9	8	9	8	8	9	9	8	10	10	9	9	9	8	9	9	9	8	8	8	9	9	8	中美……	2014	Journal A
759	9	8	9	8	9	10	9	9	8	8	9	9	8	9	9	9	10	10	9	9	9	9	8	8	9	9	8	8	9	9	8	中小……	2022	Journal A
400	10	9	10	9	8	10	8	8	9	8	9	9	8	8	9	8	10	10	8	10	9	9	8	8	9	8	8	8	9	9	8	累积……	2023	Journal A
442	9	8	9	8	9	10	9	9	9	8	9	9	8	9	8	9	9	10	9	9	8	9	9	9	9	9	7	8	9	9	8	贫困……	2020	Journal A
1993	8	9	9	9	9	9	8	9	8	9	9	8	9	9	9	9	9	8	9	9	9	8	9	8	9	9	9	9	9	9	8	我国……	2014	Journal C
2098	9	8	9	9	8	9	9	9	9	9	9	8	8	9	9	8	9	9	9	9	8	8	9	9	9	9	9	9	9	9	8	在线……	2020	Journal C
1751	8	8	8	8	8	10	8	8	8	9	9	9	9	9	9	9	9	9	9	9	9	9	9	9	9	9	8	9	9	9	8	促进……	2009	Journal C
150	9	9	8	8	9	9	9	9	9	9	9	9	8	9	8	8	9	9	9	9	9	9	8	8	9	9	8	9	9	9	8	父母……	2021	Journal A
152	9	8	9	8	9	9	9	9	9	9	9	8	9	9	9	8	9	9	9	9	9	9	8	8	9	9	7	9	9	9	8	父母……	2023	Journal A
239	9	9	8	8	10	9	9	9	9	8	9	8	9	9	8	9	9	9	10	9	8	9	8	9	9	9	7	8	9	9	8	合并……	2022	Journal A
242	8	9	8	8	9	9	9	9	9	8	9	9	9	9	8	8	9	9	9	9	9	9	9	9	9	9	8	8	9	9	8	何以……	2020	Journal A
922	9	8	9	8	9	10	9	8	9	8	9	9	8	9	9	8	9	10	9	9	9	9	9	9	9	8	7	8	9	9	8	教师……	2021	Journal B
943	9	8	9	8	10	9	8	8	9	8	8	9	8	9	9	8	9	10	9	9	9	9	9	9	9	9	8	8	9	9	8	教育……	2020	Journal B
954	9	8	9	8	10	10	9	8	9	8	9	9	8	9	8	8	9	10	9	9	9	9	8	8	9	9	8	8	9	9	8	教育……	2023	Journal B
1572	8	9	8	8	8	9	9	9	9	9	9	8	8	9	9	9	8	9	9	9	9	9	9	8	9	9	8	9	9	9	9	学前……	2023	Journal D
673	9	8	9	8	9	10	9	9	8	8	9	9	9	9	9	9	9	10	8	9	8	9	9	9	9	8	8	8	9	9	7	疫情……	2022	Journal A
2104	9	8	8	8	9	9	8	8	9	9	9	9	8	9	9	8	9	9	9	9	9	9	9	8	9	8	9	9	9	9	9	政府……	2016	Journal C
731	9	8	9	8	9	9	8	9	9	8	9	8	9	9	9	9	9	9	9	9	8	9	9	9	9	9	8	8	9	9	8	中国……	2017	Journal A
1642	9	8	9	8	9	9	9	8	9	9	9	8	9	9	9	8	9	9	9	9	9	9	9	9	9	8	8	8	9	9	8	中小……	2017	Journal D
1859	8	9	8	7	9	9	9	9	9	8	9	9	9	8	9	9	8	9	8	9	9	9	9	9	9	9	9	8	9	9	8	家庭……	2023	Journal C
949	9	8	9	8	9	10	9	9	10	9	8	8	9	9	9	8	10	9	8	9	8	9	9	9	9	9	7	8	8	8	8	教育……	2020	Journal B
353	9	8	9	8	9	9	8	9	8	8	9	9	9	8	9	9	9	9	9	9	9	9	9	8	9	8	8	9	9	9	8	教育……	2022	Journal A
1911	8	8	9	8	9	9	9	9	8	9	9	8	9	9	9	8	9	9	9	9	8	8	9	9	9	9	8	9	9	9	8	留守……	2021	Journal C
983	9	8	9	8	10	10	9	9	9	8	9	8	8	9	9	8	9	8	9	9	9	9	9	9	8	9	7	8	9	9	8	面向……	2019	Journal B
430	9	8	9	8	9	10	9	9	9	8	9	9	8	9	9	8	9	10	9	9	9	9	8	8	9	8	8	8	9	9	7	农村……	2014	Journal A
1027	9	8	8	9	10	9	9	9	9	8	9	8	9	9	9	8	9	9	8	9	9	9	8	9	9	9	7	8	9	9	8	随机……	2020	Journal B
616	9	8	8	8	9	10	9	9	8	8	9	9	8	9	8	9	10	9	9	9	8	9	8	9	9	9	8	8	9	9	8	学术……	2022	Journal A
814	9	8	8	8	9	10	9	9	8	8	9	8	8	9	8	9	9	10	9	9	9	9	9	8	9	9	7	8	9	9	8	城镇……	2020	Journal B
1776	8	9	8	8	8	9	8	8	9	9	9	8	9	9	9	9	8	8	9	9	9	9	9	9	9	9	8	9	9	9	8	典型……	2004	Journal C
249	9	8	9	8	9	9	8	8	9	8	9	9	8	8	8	9	9	9	9	9	9	9	9	9	9	9	8	8	9	9	8	积极……	2019	Journal A
1992	9	8	9	9	8	9	9	8	9	9	9	9	9	8	9	8	9	9	8	9	9	9	8	8	9	8	8	9	9	9	8	我国……	2010	Journal C
1116	9	10	9	8	8	9	8	9	10	9	9	9	8	9	9	8	9	9	9	9	8	9	9	8	8	8	7	9	9	9	7	一项……	2023	Journal B
1129	9	8	9	8	9	10	9	8	9	8	9	9	8	9	9	8	9	10	8	8	9	9	9	9	8	9	7	8	9	9	8	有志……	2022	Journal B
720	9	8	8	8	9	10	9	9	8	9	9	8	8	9	9	8	9	10	8	9	9	9	9	9	9	8	7	9	9	9	7	中国……	2017	Journal A
31	9	8	9	9	9	10	8	8	9	8	9	9	8	8	8	9	9	10	8	9	9	9	9	9	9	8	7	8	9	9	7	2021……	2022	Journal A
1222	9	8	9	8	9	9	9	9	9	9	9	8	8	9	9	8	9	8	9	9	9	9	8	9	9	8	7	8	9	9	8	成就……	2022	Journal D
469	9	8	9	8	9	10	9	9	9	8	9	8	9	9	9	8	9	9	9	9	8	9	9	8	9	8	7	8	9	9	7	如何……	2023	Journal A
2103	9	8	8	8	9	9	8	8	9	8	9	9	8	9	9	8	9	9	8	9	9	9	9	8	9	9	8	9	9	9	8	政策……	2020	Journal C
1622	9	8	9	9	9	9	9	8	9	8	9	9	9	9	8	8	9	9	9	9	9	8	8	8	9	9	8	8	8	9	8	职前……	2018	Journal D
1624	9	8	9	9	9	9	9	8	9	8	9	9	9	9	8	8	9	9	9	9	8	9	8	8	9	9	8	8	8	9	8	职前……	2017	Journal D
1150	9	8	9	8	9	10	9	8	9	8	9	9	8	9	9	8	9	9	9	9	9	9	9	9	8	8	7	8	9	9	7	智商……	2022	Journal B
61	9	8	9	8	9	9	9	8	9	8	9	9	8	9	8	9	9	9	8	9	9	9	8	9	8	8	8	8	9	9	8	城市……	2022	Journal A
78	9	9	8	9	9	10	9	8	9	8	9	9	8	8	9	8	9	9	9	9	8	9	8	9	9	9	6	8	9	9	7	创新……	2019	Journal A
192	8	8	8	7	9	9	9	9	9	8	8	9	8	9	9	8	9	9	9	9	9	9	9	9	9	9	7	9	9	9	7	高校……	2017	Journal A
1847	9	8	9	8	9	9	9	8	9	8	9	8	8	9	8	8	9	8	9	9	8	9	9	8	9	9	8	9	9	9	8	基于……	2011	Journal C
321	9	8	9	8	9	10	8	8	9	8	9	9	9	9	8	8	9	10	8	9	9	9	8	8	8	8	8	8	9	9	8	教育……	2022	Journal A
2054	9	8	9	8	9	9	8	8	9	8	9	8	8	9	9	8	9	9	9	9	9	9	9	8	8	9	8	9	8	9	8	新媒……	2020	Journal C
6	9	8	9	8	9	9	9	9	9	8	9	8	9	8	8	8	9	9	9	9	9	9	8	8	9	8	7	8	9	9	8	“撤……	2021	Journal A
84	9	8	9	9	9	9	8	8	8	9	9	9	9	9	8	8	9	9	9	9	8	8	9	9	9	8	7	8	9	9	7	从人……	2022	Journal A
905	9	8	9	8	9	10	9	9	9	8	9	9	8	9	8	9	9	9	8	9	8	8	9	9	8	8	7	8	9	9	7	基于……	2021	Journal B
912	9	8	8	8	9	9	9	9	9	8	9	8	8	9	9	8	9	9	9	9	9	8	9	8	9	9	7	8	9	9	7	家庭……	2021	Journal B
292	9	8	9	8	9	10	8	8	9	8	9	9	9	8	9	8	9	10	9	9	9	8	8	8	8	8	7	8	9	9	8	教师……	2016	Journal A
925	9	8	9	8	9	10	9	9	9	8	9	8	8	9	9	8	9	10	9	9	8	9	8	9	8	8	7	8	9	8	7	教师……	2023	Journal B
439	9	8	8	8	9	10	9	9	9	8	9	9	8	9	8	8	9	10	9	9	9	8	9	8	8	8	7	8	9	9	7	农民……	2019	Journal A
1024	9	9	8	8	9	9	8	8	9	8	9	9	8	8	9	8	9	9	8	9	8	9	9	8	9	8	8	9	9	9	8	数字……	2022	Journal B
1040	9	8	9	8	9	9	8	8	8	8	9	8	9	9	8	8	9	9	9	9	9	9	8	8	9	9	8	8	9	9	8	我国……	2021	Journal B
1113	9	8	8	8	9	9	9	9	8	8	9	9	8	8	9	8	9	9	9	9	9	9	8	8	9	8	8	8	9	9	8	学校……	2021	Journal B
1709	9	8	9	8	9	10	9	9	9	8	9	8	9	9	8	7	9	10	9	9	9	9	8	8	8	8	6	8	9	9	7	“省……	2016	Journal C
792	9	8	9	8	9	9	8	8	9	8	9	8	8	9	9	8	9	9	9	9	9	8	9	9	9	8	7	8	9	9	7	2017……	2018	Journal B
85	9	8	9	8	9	9	9	8	9	8	9	9	8	9	8	8	9	8	9	9	9	8	9	9	9	8	7	8	9	9	7	从学……	2012	Journal A
1250	8	9	8	8	9	9	9	8	9	8	9	8	8	9	9	8	8	9	9	9	8	8	9	9	9	9	7	8	9	9	8	大学……	2016	Journal D
832	8	9	8	8	8	9	9	9	9	8	9	9	8	8	9	9	8	9	9	9	8	8	9	8	9	9	7	8	9	9	8	大学……	2020	Journal B
114	9	8	9	8	9	9	8	8	9	9	8	8	8	9	9	8	9	9	9	9	9	9	8	9	8	8	7	8	9	9	8	大学……	2018	Journal A
115	8	9	8	7	10	10	9	8	9	8	9	9	9	9	9	8	8	8	9	9	8	9	9	8	9	8	7	8	9	9	7	大学……	2021	Journal A
143	9	9	8	8	9	9	9	8	9	8	8	8	8	9	9	9	8	9	8	9	8	9	9	8	8	9	8	8	9	9	8	儿童……	2023	Journal A
262	9	8	9	8	9	9	9	8	8	8	9	8	9	9	9	8	9	8	9	8	9	9	9	9	8	8	7	8	9	9	8	基于……	2023	Journal A
281	9	8	9	8	9	8	8	9	9	8	9	8	8	9	9	8	9	9	9	9	8	9	9	8	9	8	7	8	9	9	8	家庭……	2013	Journal A
289	8	9	8	8	9	9	9	9	8	8	8	8	8	9	9	9	8	9	9	9	8	8	9	8	9	9	8	8	9	9	8	教师……	2023	Journal A
311	9	8	9	8	9	9	8	8	9	9	9	8	9	9	9	8	9	9	8	9	9	8	8	8	9	8	7	8	9	9	8	教育……	2009	Journal A
945	9	8	8	7	9	9	8	8	9	8	8	8	8	9	9	9	9	8	9	9	9	9	9	9	9	9	7	8	9	9	8	教育……	2020	Journal B
459	9	8	9	8	9	10	9	8	9	8	9	8	9	9	8	8	9	9	8	8	9	9	9	9	8	8	7	8	9	9	7	区域……	2010	Journal A
1016	9	8	8	8	9	10	8	8	9	8	9	8	8	9	8	8	9	10	9	9	8	9	9	9	9	8	7	8	9	9	7	社会……	2023	Journal B
1025	9	8	9	8	9	9	8	8	9	8	9	9	9	9	8	8	9	9	9	9	9	9	8	8	8	8	7	8	9	9	8	数字……	2021	Journal B
1553	9	8	8	8	9	9	9	9	8	8	9	8	8	9	9	8	8	9	9	9	8	8	9	9	9	9	7	8	9	9	8	小学……	2018	Journal D
2101	9	8	8	8	9	9	8	8	9	8	8	8	8	9	9	8	9	9	8	9	9	8	9	8	9	9	8	9	9	9	8	怎样……	2018	Journal C
1165	9	8	9	8	9	10	8	8	9	8	9	8	8	9	9	8	9	10	8	8	9	9	9	8	9	8	7	8	9	9	7	中国……	2019	Journal B
8	9	8	8	9	9	10	8	8	9	8	9	8	9	8	8	8	9	10	9	8	9	9	8	8	9	8	8	8	8	8	8	“风……	2022	Journal A
821	9	8	9	8	8	9	9	8	9	8	9	8	9	8	9	8	9	9	8	8	9	9	9	8	9	8	7	8	9	9	8	从思……	2020	Journal B
158	8	9	8	8	9	9	8	8	9	8	8	9	8	9	9	8	8	8	9	9	8	8	9	9	9	9	8	8	9	9	8	高等……	2023	Journal A
1858	9	8	9	8	9	9	8	9	9	8	9	9	8	8	8	8	8	9	8	9	9	9	9	9	8	8	7	8	9	9	8	家庭……	2019	Journal C
287	8	9	8	8	9	9	8	8	9	8	9	8	8	9	8	7	9	10	9	9	9	9	8	8	9	8	8	8	9	9	8	建设……	2021	Journal A
955	9	8	9	8	9	10	8	8	9	8	9	8	9	8	9	8	9	10	9	8	9	9	8	9	9	8	7	8	8	8	7	教育……	2023	Journal B
422	9	8	9	8	9	10	8	8	9	8	9	8	9	8	8	7	9	10	9	9	9	9	8	8	9	8	7	8	9	9	7	面向……	2018	Journal A
454	8	9	8	8	8	9	9	9	9	9	8	8	7	9	9	8	9	8	9	8	8	8	9	9	9	9	8	9	9	9	7	青年……	2016	Journal A
563	9	8	8	8	9	9	9	9	8	8	9	8	9	9	9	8	9	8	9	8	8	9	9	8	9	8	7	8	9	9	8	我国……	2012	Journal A
713	9	8	9	9	9	10	8	8	9	8	9	8	8	9	8	8	9	10	9	9	8	8	9	9	8	8	7	8	9	8	7	中国……	2020	Journal A
715	9	8	9	8	9	10	8	8	9	8	9	9	8	8	9	8	9	9	8	9	9	9	8	8	9	8	7	8	8	9	8	中国……	2016	Journal A
718	9	8	9	8	9	9	8	8	9	8	9	8	8	9	9	8	9	9	8	9	9	8	9	8	9	8	7	8	9	9	8	中国……	2012	Journal A
755	9	8	8	8	9	10	9	8	9	8	9	8	9	9	8	8	9	10	9	9	8	8	9	9	8	8	7	8	9	8	7	中小……	2022	Journal A
3	9	8	9	9	8	9	9	9	8	8	9	8	9	9	8	8	9	9	9	8	8	8	9	8	9	8	7	8	9	9	7	“98……	2017	Journal A
21	9	8	9	8	9	9	9	8	8	8	8	8	8	9	9	8	9	9	9	9	9	8	9	9	8	8	7	8	9	9	7	“双……	2021	Journal A
30	9	8	9	8	8	8	8	9	9	8	9	9	9	8	8	7	9	10	8	9	9	9	8	8	9	8	7	8	9	9	8	2020……	2021	Journal A
83	9	8	9	8	9	9	8	8	9	8	9	8	9	8	9	8	9	9	9	8	8	9	9	8	8	8	7	8	9	9	8	从大……	2020	Journal A
902	9	8	9	8	9	9	8	8	8	8	9	8	9	8	9	8	9	9	9	9	8	8	9	9	8	8	7	8	9	9	8	基础……	2017	Journal B
284	8	9	8	7	9	10	9	9	9	8	9	9	8	8	8	8	8	9	9	9	8	9	8	8	8	9	7	8	9	9	8	建构……	2014	Journal A
1028	8	9	8	8	9	9	8	8	8	8	9	9	9	8	8	8	9	8	9	9	9	9	9	8	9	8	7	8	9	9	8	探索……	2020	Journal B
1055	9	8	9	9	8	9	8	8	9	8	8	8	9	9	9	8	9	10	9	9	8	8	8	8	9	8	7	8	9	9	7	我国……	2022	Journal B
1134	9	8	9	8	9	10	9	8	8	8	9	8	8	9	8	8	10	10	8	9	8	8	9	8	8	8	7	8	9	9	7	粤港……	2020	Journal B
2106	8	8	9	9	8	9	8	8	9	9	8	8	8	9	9	8	9	8	8	8	9	9	8	9	9	8	9	9	8	8	8	职业……	2023	Journal C
725	9	8	8	8	9	10	9	9	8	9	10	9	8	8	8	8	9	9	8	9	8	8	8	8	9	8	7	8	9	9	7	中国……	2019	Journal A
737	8	9	8	8	9	10	9	8	9	8	9	8	8	9	9	8	9	10	8	9	8	8	9	8	9	8	7	8	9	8	7	中国……	2013	Journal A
33	9	8	8	7	9	10	8	8	9	8	9	8	8	9	9	8	9	8	9	9	9	9	8	9	8	8	7	8	9	9	7	21世……	2015	Journal A
805	9	10	9	8	8	9	8	9	9	8	9	8	9	9	8	8	9	8	9	8	8	8	8	9	8	8	7	8	8	9	8	贝叶……	2022	Journal B
106	8	9	9	8	9	8	9	9	9	8	9	9	8	9	8	8	9	9	9	9	9	8	8	8	8	9	6	8	8	8	8	大学……	2013	Journal A
848	9	8	9	8	9	8	9	8	9	8	9	8	8	9	8	8	9	9	8	9	9	8	8	9	8	8	7	8	9	9	8	儿童……	2021	Journal B
1829	9	9	9	8	9	9	8	8	8	8	9	9	8	8	8	8	9	9	9	9	9	9	8	8	8	8	8	8	8	8	8	国际……	2023	Journal C
300	9	8	9	8	9	9	8	8	9	8	9	8	8	9	9	8	9	9	8	8	9	8	9	9	8	8	7	8	9	9	7	教师……	2023	Journal A
312	9	8	10	9	9	9	8	8	8	9	9	8	8	8	8	7	10	9	9	9	8	9	8	8	8	8	7	8	9	9	7	教育……	2012	Journal A
946	9	8	9	8	9	10	8	8	9	8	9	8	9	8	8	8	9	10	9	9	8	8	8	8	8	9	7	8	9	8	7	教育……	2023	Journal B
359	9	8	9	8	9	9	8	8	9	8	9	9	9	8	8	7	9	9	9	9	8	8	8	8	9	8	7	8	9	9	8	教育……	2016	Journal A
467	9	8	9	8	9	9	8	8	8	8	9	8	9	8	8	8	9	10	9	9	9	8	8	8	8	8	7	8	9	9	8	人口……	2021	Journal A
515	8	9	8	7	9	10	9	8	9	8	9	8	8	9	8	8	9	10	9	8	8	8	9	8	8	8	7	8	9	9	8	为什……	2021	Journal A
539	8	9	8	8	8	9	9	9	9	8	8	8	8	9	9	8	9	9	8	8	8	8	9	9	9	9	7	8	9	9	7	我国……	2013	Journal A
1087	9	8	8	7	9	10	9	8	9	8	8	8	8	9	9	8	8	10	9	9	8	8	9	8	9	8	7	8	9	8	8	校内……	2020	Journal B
609	9	8	8	8	9	9	8	8	9	8	9	8	9	9	8	8	9	9	9	9	8	9	8	8	9	8	7	8	9	9	7	选择……	2023	Journal A
1574	8	8	8	8	8	9	9	9	8	9	9	9	9	8	8	8	8	8	9	9	9	9	8	8	9	9	8	8	8	8	8	学前……	2018	Journal D
680	8	8	9	9	8	8	8	9	9	8	9	8	8	9	9	8	9	9	8	9	8	9	9	8	8	9	7	8	9	9	7	影响……	2013	Journal A
2102	9	8	8	9	9	9	8	8	9	8	9	8	8	9	9	8	9	8	8	9	8	8	9	8	8	8	8	8	9	9	8	政策……	2017	Journal C
1154	8	9	8	8	9	8	9	9	9	8	8	8	8	9	9	8	8	9	8	9	8	9	9	9	8	8	7	8	9	9	8	中国……	2022	Journal B
732	8	8	9	8	9	10	9	8	9	8	9	8	9	8	9	8	9	10	9	8	8	8	8	9	8	8	7	8	9	8	7	中国……	2009	Journal A
753	8	9	8	8	8	9	9	9	9	8	9	8	8	9	8	8	9	9	8	9	8	9	8	8	8	8	8	8	9	9	8	中小……	2018	Journal A
1176	8	9	8	8	9	8	8	9	9	9	8	8	8	9	8	8	9	9	9	9	8	8	9	9	8	8	7	8	9	9	8	中小……	2022	Journal B
204	9	8	8	7	9	9	8	8	8	8	9	8	8	9	9	8	8	9	9	9	8	8	9	9	9	8	7	8	9	9	8	高职……	2018	Journal A
322	9	8	9	9	8	9	8	8	9	8	9	8	9	8	8	8	9	9	9	9	8	8	9	8	8	8	7	8	9	9	7	教育……	2023	Journal A
942	8	9	8	7	9	8	9	9	9	8	8	9	8	9	8	8	9	8	9	9	9	8	8	9	8	9	7	8	9	9	7	教育……	2022	Journal B
944	9	8	9	8	9	9	8	8	9	8	8	8	8	8	8	9	9	10	9	9	8	8	9	8	8	8	7	8	9	9	7	教育……	2020	Journal B
336	8	9	8	7	8	8	8	9	9	9	8	8	8	9	9	9	8	9	9	8	8	8	9	9	9	8	7	9	9	9	7	教育……	2021	Journal A
1020	8	9	8	7	9	9	8	8	9	8	9	8	8	9	8	8	9	8	8	9	9	8	9	9	8	9	7	8	9	9	8	什么……	2020	Journal B
495	9	8	9	7	9	9	8	8	8	8	9	8	8	8	9	8	9	9	9	9	8	8	9	9	8	8	7	8	9	9	8	是什……	2017	Journal A
1026	9	8	8	8	9	10	8	8	9	8	9	9	8	8	8	8	9	10	9	9	8	8	8	8	8	8	7	8	9	9	7	数字……	2023	Journal B
538	9	8	8	7	9	10	8	8	9	8	9	8	9	8	8	7	9	10	9	8	9	8	8	8	9	8	7	8	9	9	8	我国……	2017	Journal A
603	9	8	9	8	9	10	9	9	8	8	9	9	8	9	8	7	9	10	9	9	8	9	8	8	9	7	6	8	8	8	7	新阶……	2017	Journal A
639	9	8	8	9	8	9	8	8	9	9	8	8	9	9	8	8	9	9	9	9	8	8	8	9	8	8	7	8	9	9	7	研究……	2016	Journal A
670	9	8	8	7	9	9	8	8	9	8	9	9	8	9	9	8	8	9	8	9	8	8	9	8	9	8	7	8	9	9	8	异地……	2017	Journal A
1618	9	8	9	8	8	9	9	8	9	8	8	8	9	8	8	9	9	8	9	9	8	8	8	9	8	9	7	8	9	8	8	在线……	2023	Journal D
697	8	9	8	7	9	8	8	8	9	8	9	9	9	9	8	9	8	8	9	9	8	8	9	9	8	8	7	8	9	9	8	职业……	2023	Journal A
1149	8	9	8	7	9	8	9	8	9	8	8	8	9	9	8	8	8	9	9	9	8	8	9	9	8	9	7	8	9	9	8	智能……	2022	Journal B
1168	9	9	8	8	9	9	9	8	9	8	9	8	7	9	9	9	9	9	8	8	8	8	9	9	8	9	7	8	8	8	7	中国……	2021	Journal B
788	8	9	8	7	8	9	8	8	9	8	8	9	8	9	8	8	8	9	9	9	9	9	8	8	9	8	7	8	9	9	8	“望……	2022	Journal B
801	9	8	9	8	9	9	8	8	8	8	9	8	8	9	8	8	9	9	8	9	8	8	8	8	8	8	8	8	9	9	8	PISA……	2020	Journal B
817	8	8	9	9	9	9	8	8	8	8	9	9	9	9	8	8	9	9	9	9	8	8	8	8	8	8	7	7	9	9	7	创新……	2023	Journal B
125	8	7	8	7	9	10	8	8	9	8	9	8	8	9	8	9	8	9	9	9	9	9	8	9	8	8	7	8	9	9	7	当代……	2016	Journal A
858	9	8	9	8	9	9	8	9	8	8	9	8	9	8	8	7	9	9	8	9	9	8	8	8	8	8	7	8	9	9	8	父母……	2022	Journal B
885	9	8	8	7	9	9	8	8	9	8	9	8	8	9	8	8	8	9	9	9	8	8	8	9	9	8	7	8	9	9	8	高中……	2021	Journal B
229	8	9	8	8	8	9	9	8	9	8	9	8	9	9	8	8	9	8	9	8	9	8	9	9	8	8	8	8	8	8	7	国际……	2012	Journal A
1865	9	8	9	8	9	8	9	8	8	8	9	9	8	9	8	8	9	8	9	8	8	8	9	8	9	8	8	8	9	8	7	教师……	2013	Journal C
337	9	8	9	9	9	9	8	8	8	8	9	8	9	7	8	8	9	10	9	9	9	9	8	8	8	7	7	8	9	8	7	教育……	2019	Journal A
1905	8	8	9	8	9	9	8	8	8	8	8	8	8	9	8	9	9	8	9	9	8	8	8	8	8	9	9	8	8	9	8	科学……	2015	Journal C
385	8	9	8	8	8	9	8	8	9	8	9	9	8	8	9	9	8	8	9	9	9	8	9	8	8	8	7	8	8	9	8	科学……	2014	Journal A
1412	9	9	8	8	9	9	9	8	8	8	8	8	8	9	8	8	9	9	9	9	8	8	8	9	9	8	7	8	8	8	8	课后……	2023	Journal D
398	9	8	8	8	9	8	9	9	8	8	9	8	8	9	9	8	9	9	8	8	8	9	8	8	9	9	7	8	9	8	7	来华……	2022	Journal A
1057	8	9	8	7	9	8	8	9	9	8	8	9	8	9	8	8	9	9	8	9	9	8	9	9	8	8	7	8	9	9	7	我国……	2023	Journal B
2056	8	8	9	8	8	8	8	8	9	8	8	8	8	9	9	8	8	8	8	9	9	9	9	8	8	9	8	9	8	9	8	新一……	2017	Journal C
2136	8	8	9	9	7	9	8	8	9	9	8	9	8	8	8	8	9	9	8	8	9	9	8	8	8	8	8	8	9	9	8	中小……	2012	Journal C
20	9	8	8	7	9	9	8	8	8	9	8	8	7	9	8	9	9	9	9	9	8	8	8	9	8	8	7	8	9	9	8	“三……	2022	Journal A
55	9	8	8	8	9	9	8	8	9	8	9	8	9	8	8	7	9	9	8	9	8	8	8	8	8	9	7	8	9	9	8	不同……	2011	Journal A
77	8	9	9	8	8	9	8	8	9	8	9	8	8	9	9	8	9	9	8	8	8	8	8	8	9	8	7	8	9	9	7	创新……	2019	Journal A
823	8	9	8	8	9	9	8	8	9	8	8	8	8	9	8	8	9	9	9	8	8	8	8	9	9	8	7	8	9	9	7	从应……	2022	Journal B
855	8	9	8	8	9	9	8	8	9	8	8	8	9	9	8	8	8	8	9	9	8	8	9	9	8	8	7	8	9	9	7	非连……	2018	Journal B
1802	8	8	8	8	9	9	8	8	8	8	9	9	9	8	8	8	9	9	9	9	8	8	8	8	8	8	7	8	9	9	8	高校……	2018	Journal C
910	8	7	8	7	9	10	8	8	9	8	9	9	8	8	8	8	9	10	9	9	8	8	8	8	8	8	7	8	9	9	8	寄宿……	2022	Journal B
318	9	8	9	9	8	8	9	8	8	8	9	9	8	9	8	8	9	9	8	8	9	8	8	8	9	7	7	8	9	9	7	教育……	2022	Journal A
961	9	8	8	8	9	9	8	8	8	8	8	9	8	8	9	8	9	9	8	9	9	8	8	8	8	8	7	8	9	9	8	巾帼……	2023	Journal B
978	9	8	9	9	8	9	8	8	8	8	9	9	8	9	9	8	9	9	8	8	8	8	9	9	8	8	7	8	8	8	7	美德……	2023	Journal B
1925	8	8	9	8	9	8	8	8	9	8	8	8	8	9	8	8	9	8	9	9	9	9	9	9	8	8	7	8	8	8	8	美国……	2016	Journal C
420	9	8	8	7	9	9	8	8	9	8	9	8	8	9	9	8	9	9	8	8	8	9	9	8	9	8	8	8	8	8	7	免费……	2017	Journal A
1015	9	8	8	7	9	9	9	9	8	8	9	8	8	9	8	8	9	9	8	9	8	9	8	8	8	9	7	8	9	8	7	社会……	2023	Journal B
1985	8	8	8	9	8	9	9	8	9	8	8	8	9	8	8	8	9	9	8	9	9	8	8	8	8	8	7	8	9	9	8	数字……	2018	Journal C
2065	9	8	9	9	8	8	8	8	8	8	9	9	9	8	8	8	9	9	8	9	9	9	8	8	8	8	7	8	8	8	8	学生……	2016	Journal C
2107	9	8	9	9	8	9	8	8	8	8	8	8	8	9	9	8	9	8	8	8	9	9	8	8	9	8	8	8	8	8	8	职业……	2013	Journal C
709	9	8	8	8	8	9	8	8	9	8	9	8	8	9	8	8	9	9	8	9	8	9	8	8	9	8	7	8	9	9	7	中国……	2009	Journal A
1720	8	9	8	8	8	9	8	9	9	9	8	8	8	9	9	8	8	8	8	9	8	8	8	8	8	8	8	8	9	9	7	DEA-……	2015	Journal C
89	9	8	9	8	9	9	8	8	8	8	9	9	9	7	8	8	9	9	8	9	8	8	8	9	8	8	8	7	8	8	8	打开……	2020	Journal A
864	9	8	9	8	9	9	8	8	9	8	8	8	8	8	8	8	9	9	9	9	8	8	8	8	8	8	7	8	8	9	8	高等……	2023	Journal B
175	9	8	8	9	9	9	8	8	8	8	9	8	9	8	8	8	9	9	9	9	8	8	8	8	8	8	8	8	8	8	7	高等……	2020	Journal A
1792	9	8	8	8	9	9	8	8	9	8	8	9	8	8	9	8	9	8	8	8	8	9	9	8	8	9	7	8	8	8	8	高考……	2008	Journal C
882	9	8	8	8	9	10	8	8	9	8	9	8	8	9	8	7	9	10	9	9	8	8	8	8	8	7	6	8	9	9	7	高中……	2020	Journal B
270	9	8	8	7	9	9	8	8	8	9	8	9	9	8	8	8	8	9	9	9	8	8	8	9	8	8	7	8	9	9	7	挤入……	2022	Journal A
296	8	9	8	7	8	9	8	9	9	8	9	8	8	9	8	8	8	8	8	9	8	9	8	8	8	9	7	8	9	9	8	教师……	2015	Journal A
377	9	9	8	8	9	9	9	8	9	8	9	8	8	9	8	7	8	8	9	9	8	8	8	8	9	8	7	8	8	9	7	经济……	2019	Journal A
971	9	8	8	7	9	9	8	9	8	9	8	8	8	9	8	9	8	9	8	8	8	8	9	8	9	8	7	8	8	9	8	扩招……	2023	Journal B
1976	8	8	8	8	9	9	8	9	8	8	9	8	8	9	9	8	8	9	9	8	8	8	8	8	8	9	8	8	8	8	8	师幼……	2023	Journal C
577	8	9	8	7	9	8	8	8	9	8	9	8	9	9	8	8	8	9	9	8	8	8	9	9	8	9	8	8	8	8	7	西部……	2023	Journal A
590	8	9	8	7	9	8	8	8	9	8	9	8	8	9	8	8	8	9	8	9	8	8	8	9	8	9	7	8	9	9	8	小学……	2019	Journal A
1090	9	8	8	8	9	9	8	8	9	8	8	8	8	9	8	8	9	9	9	9	8	8	9	9	8	8	7	8	8	8	7	新高……	2020	Journal B
1628	8	9	8	8	9	8	8	8	9	8	8	8	8	8	8	8	9	8	8	9	9	9	8	8	9	8	7	8	9	9	8	中低……	2015	Journal D
1096	8	9	8	7	8	9	8	8	9	8	8	9	8	9	8	8	9	9	8	8	9	8	8	9	9	8	7	8	9	8	7	“新……	2021	Journal B
1207	9	8	9	8	9	9	8	8	9	8	9	9	8	8	8	7	9	8	8	9	8	8	7	8	9	8	7	8	9	9	7	八年……	2020	Journal D
1216	8	8	8	7	9	9	8	8	8	9	9	8	8	9	9	9	8	8	8	8	8	8	9	9	9	9	7	8	8	8	7	不同……	2018	Journal D
60	9	7	8	8	9	9	8	8	9	8	8	8	8	9	8	7	9	9	8	8	8	8	9	9	9	8	7	8	9	9	7	超级……	2021	Journal A
104	9	8	8	7	9	10	8	8	8	7	9	8	8	9	8	8	9	10	9	8	8	8	8	8	9	8	7	8	9	8	7	大学……	2021	Journal A
850	9	8	8	7	9	10	8	8	9	8	9	8	7	8	7	8	9	10	8	9	8	8	8	8	8	9	7	8	9	8	8	儿童……	2019	Journal B
859	9	9	8	7	9	8	9	8	9	8	8	8	7	9	8	8	9	9	8	9	8	8	8	9	8	9	7	8	8	8	8	父母……	2023	Journal B
1817	9	8	8	8	8	9	8	9	8	9	7	8	7	9	9	8	8	9	8	8	8	8	9	8	8	9	8	9	8	9	7	各地……	2010	Journal C
897	9	8	9	8	9	10	8	8	9	7	9	8	8	9	8	8	9	9	8	9	8	8	8	8	9	7	6	8	9	8	7	互联……	2019	Journal B
1843	9	8	8	8	9	8	8	8	9	8	9	8	9	9	8	8	9	8	9	8	8	9	8	8	8	8	7	8	9	8	7	基于……	2018	Journal C
277	9	8	8	8	9	9	8	8	9	8	9	9	9	8	8	8	9	9	8	8	8	8	8	8	8	8	7	8	8	8	8	家庭……	2016	Journal A
418	8	7	8	8	9	8	9	9	9	8	9	8	8	8	9	8	8	8	8	9	8	8	9	8	8	8	7	8	9	9	8	美国……	2015	Journal A
1927	8	7	8	8	9	9	8	8	8	8	9	8	8	8	8	8	9	9	9	9	9	9	9	8	8	8	7	8	8	8	8	免补……	2014	Journal C
569	9	8	8	8	9	9	8	8	8	8	8	8	8	9	9	8	9	9	9	8	8	8	9	9	8	8	7	8	8	8	7	我国……	2019	Journal A
1080	9	8	8	7	9	9	8	8	9	8	8	9	8	8	8	8	8	9	9	8	8	9	8	9	9	8	7	8	8	8	8	小学……	2021	Journal B
2052	8	8	8	8	8	9	8	8	9	9	8	8	9	8	8	8	8	9	8	9	8	9	8	8	8	8	8	8	9	8	8	校长……	2018	Journal C
633	8	9	8	7	9	9	9	8	9	8	8	8	8	9	8	8	8	9	9	8	8	8	9	8	8	9	7	8	8	8	8	研究……	2015	Journal A
2075	9	8	9	8	9	9	8	8	9	8	8	8	9	8	8	8	8	8	8	9	8	9	8	8	8	8	8	8	8	8	8	研究……	2008	Journal C
681	9	9	8	8	8	8	9	9	9	8	9	9	8	8	8	8	9	9	8	8	8	8	8	8	8	8	7	8	8	8	8	优秀……	2014	Journal A
1156	9	8	8	9	9	9	8	9	8	8	9	8	8	8	8	7	9	9	9	9	8	8	8	8	8	8	7	8	9	8	7	中国……	2022	Journal B
1184	8	8	7	7	9	8	8	8	9	8	8	8	7	9	9	9	8	9	8	9	8	8	9	9	8	9	7	8	9	9	8	中学……	2017	Journal B
17	8	8	8	8	9	9	8	8	9	8	9	9	8	8	8	8	9	9	9	9	8	8	8	8	8	7	7	8	8	8	8	“全……	2016	Journal A
19	8	9	8	7	9	8	8	8	9	8	9	8	8	9	8	8	8	9	9	9	8	8	9	8	8	8	7	8	9	8	7	“三……	2022	Journal A
23	8	9	8	7	8	9	9	8	9	8	9	8	8	9	8	7	9	8	8	9	8	8	9	8	9	8	7	7	9	9	7	“双……	2019	Journal A
790	9	8	8	7	8	9	8	8	8	8	9	8	8	8	9	8	9	9	9	9	8	8	9	8	8	8	7	8	9	8	7	“迎……	2023	Journal B
812	9	8	9	8	8	9	8	8	8	8	9	9	8	9	8	8	9	9	9	8	8	8	8	8	8	8	7	8	8	8	7	城乡……	2021	Journal B
79	8	9	8	7	9	8	8	8	9	8	8	9	8	8	8	8	8	9	9	9	8	9	8	8	8	8	7	8	9	9	7	创业……	2017	Journal A
92	8	9	8	8	9	9	8	8	9	8	8	8	8	9	8	8	8	9	9	8	8	8	9	8	8	8	7	8	8	8	8	大学……	2013	Journal A
93	9	8	8	8	9	9	8	8	8	8	9	8	9	8	8	8	9	9	9	9	8	8	8	8	8	8	7	7	8	8	8	大学……	2021	Journal A
1763	8	8	8	8	8	8	8	8	9	8	8	8	8	9	9	8	8	8	9	8	8	8	8	8	8	9	8	8	9	9	8	大学……	2014	Journal C
839	9	8	8	7	9	9	8	8	9	8	9	8	8	9	8	7	8	7	9	9	8	8	8	9	8	8	7	8	9	9	8	大学……	2019	Journal B
208	8	7	8	7	9	9	8	8	9	8	8	8	8	8	9	9	8	9	8	9	8	8	9	9	8	8	7	8	9	9	7	高职……	2017	Journal A
886	9	8	9	8	7	9	8	8	9	8	9	8	8	9	8	8	9	9	8	8	7	8	9	8	9	9	6	8	8	9	7	高中……	2022	Journal B
1826	9	8	8	7	9	8	8	8	9	8	8	8	9	8	8	8	9	9	9	8	8	8	8	8	8	8	8	8	8	9	8	规约……	2006	Journal C
1897	9	8	8	9	8	9	8	8	8	8	8	8	8	9	9	8	9	9	8	8	8	8	8	8	8	8	8	8	8	8	8	阶层……	2009	Journal C
1912	9	9	8	8	8	9	8	8	9	8	8	8	8	9	8	8	9	9	8	8	8	8	8	8	8	8	8	8	8	8	8	流动……	2013	Journal C
1003	8	7	8	8	9	9	8	8	9	8	9	9	8	8	8	7	9	9	8	9	8	8	8	8	9	7	7	8	9	9	8	区域……	2022	Journal B
465	9	8	8	8	9	9	8	8	8	8	8	8	8	8	8	8	9	9	9	9	8	8	8	9	8	8	7	8	9	8	7	人工……	2019	Journal A
1472	8	9	8	7	9	8	9	9	9	8	8	8	8	9	9	8	8	7	9	9	8	8	9	8	8	9	7	8	8	8	7	融入……	2007	Journal D
481	9	8	8	7	9	9	8	8	9	8	8	8	7	9	8	8	8	9	9	8	8	8	9	9	8	8	8	8	8	8	8	谁选……	2023	Journal A
1497	9	8	9	8	8	9	8	8	8	9	8	8	8	9	8	7	9	9	8	8	8	8	9	9	8	8	7	8	8	9	7	提升……	2019	Journal D
2000	9	8	8	8	9	9	7	8	8	8	8	8	8	8	9	8	9	9	8	9	8	8	8	8	8	8	7	8	9	9	8	我国……	2018	Journal C
570	8	9	8	7	9	8	8	8	9	8	8	7	8	9	8	8	8	9	9	9	8	8	9	9	8	8	7	8	9	9	7	我国……	2017	Journal A
1075	8	8	8	7	9	8	9	8	8	8	9	8	8	9	8	8	8	8	9	9	8	8	9	9	8	8	7	8	9	9	7	项目……	2023	Journal B
1086	8	9	8	7	8	9	8	8	9	8	8	7	8	9	9	8	8	8	9	9	9	8	9	9	8	9	7	8	8	8	7	小学……	2019	Journal B
623	8	9	8	7	9	8	8	8	9	8	9	8	8	9	8	8	8	9	9	9	8	8	9	8	8	8	7	8	9	8	7	学校……	2021	Journal A
666	8	7	8	8	9	9	9	9	9	8	9	9	8	8	8	7	8	8	9	9	8	8	8	8	7	8	7	8	9	9	8	义务……	2014	Journal A
1123	9	8	9	9	8	9	8	8	8	8	8	8	8	8	9	8	9	9	8	8	8	8	9	8	8	8	8	8	8	8	7	因果……	2022	Journal B
676	9	8	9	8	9	9	8	8	9	8	9	8	9	8	8	7	9	8	8	9	8	8	8	8	8	8	7	8	9	8	7	英国……	2015	Journal A
1132	9	8	9	8	9	9	8	8	8	8	9	9	9	8	8	8	9	9	8	8	8	8	8	8	8	8	7	8	8	8	7	幼儿……	2022	Journal B
690	8	9	8	8	9	9	8	8	9	8	8	8	9	8	8	8	9	9	8	8	8	9	8	8	8	8	7	8	8	9	7	扎根……	2018	Journal A
717	8	7	9	9	9	10	8	8	8	7	9	9	8	8	8	7	9	10	9	9	8	9	8	8	8	7	6	7	9	9	7	中国……	2007	Journal A
2125	8	8	9	8	8	9	8	8	8	8	8	8	8	8	9	8	9	8	9	8	9	8	9	8	8	8	8	8	8	8	8	中国……	2016	Journal C
733	9	8	8	9	9	8	8	8	8	8	9	8	9	8	8	8	9	9	8	8	8	8	8	8	8	8	7	8	9	9	7	中国……	2018	Journal A
2130	9	8	8	8	9	9	8	8	9	8	8	8	8	9	9	8	9	8	8	8	8	8	8	8	8	8	8	8	8	8	8	中美……	2015	Journal C
11	8	7	8	8	9	9	8	8	8	7	8	8	9	8	8	8	9	9	9	8	9	9	8	9	8	8	7	8	8	8	8	“后……	2016	Journal A
778	8	7	8	8	8	9	8	8	8	7	8	9	8	8	8	9	8	9	8	9	8	8	9	9	8	8	8	8	9	9	7	“品……	2022	Journal B
784	8	9	8	7	9	10	8	8	9	8	8	8	7	8	8	9	8	10	9	8	8	8	8	8	8	9	7	8	8	8	7	“三……	2023	Journal B
26	8	7	8	8	9	9	8	8	8	8	8	8	8	9	8	8	9	8	8	9	8	8	9	9	8	8	7	8	9	9	7	《复……	2009	Journal A
982	9	8	9	9	7	10	8	8	8	8	9	8	8	8	8	8	9	10	8	8	8	8	8	8	8	8	7	8	8	8	7	《面……	2016	Journal B
807	8	9	8	7	8	9	8	8	9	8	8	9	8	9	8	8	8	8	8	8	8	8	9	9	8	8	7	8	9	9	7	变革……	2020	Journal B
820	9	8	8	8	9	9	8	8	8	8	8	8	9	8	8	8	9	9	8	8	8	8	8	8	8	8	8	8	8	8	8	从金……	2023	Journal B
107	8	7	7	7	8	9	8	8	9	8	8	8	8	9	9	8	8	9	8	9	9	8	9	8	9	8	7	8	9	9	7	大学……	2013	Journal A
241	8	8	9	8	9	10	9	8	9	8	9	8	8	8	8	7	9	9	8	8	8	8	8	8	8	8	7	8	8	8	7	合作……	2004	Journal A
251	9	8	9	9	8	9	8	8	9	8	9	8	8	8	8	8	9	9	8	8	8	8	8	8	8	8	7	8	8	8	7	基础……	2019	Journal A
272	8	8	8	7	9	8	8	8	8	8	8	8	8	9	8	8	8	9	8	9	8	8	8	8	8	9	8	8	9	9	8	寄宿……	2019	Journal A
918	8	9	7	8	10	9	9	8	9	8	9	8	8	9	8	7	8	9	9	8	8	8	8	8	8	8	7	8	8	8	7	交通……	2022	Journal B
341	8	7	8	7	9	8	8	9	9	8	9	8	9	8	8	7	8	8	9	9	9	9	8	8	8	8	7	8	9	9	7	教育……	2021	Journal A
951	8	9	8	8	9	9	8	8	9	8	9	8	8	8	8	8	9	9	8	8	8	8	8	8	8	8	7	8	8	8	8	教育……	2023	Journal B
365	8	9	8	8	8	9	9	8	9	9	8	8	8	9	8	8	9	9	8	8	8	8	8	8	8	8	7	8	8	8	7	教育……	2020	Journal A
999	9	8	8	7	9	9	8	8	8	8	8	8	9	9	8	8	9	9	8	9	8	8	8	8	8	8	7	8	8	9	7	青少……	2020	Journal B
1012	8	9	8	8	9	10	8	8	9	8	9	8	8	9	9	7	8	9	8	9	8	8	7	8	8	8	6	8	9	8	7	如何……	2018	Journal B
1013	8	9	8	7	9	8	8	9	8	8	8	8	8	9	9	8	9	9	8	8	8	8	9	8	8	9	7	8	8	8	7	如何……	2020	Journal B
1968	8	8	8	8	8	9	8	8	8	8	9	9	9	8	8	8	9	9	8	8	8	8	8	8	8	8	8	8	8	8	8	社区……	2019	Journal C
531	8	9	8	7	9	8	9	8	9	8	8	9	7	8	8	8	8	9	9	9	8	8	9	7	9	8	7	8	8	8	8	我国……	2012	Journal A
1084	8	9	8	7	9	9	8	9	9	8	8	8	8	9	8	8	8	7	8	8	9	8	8	9	8	9	7	8	9	8	7	小学……	2021	Journal B
626	9	9	8	8	8	9	8	8	9	8	8	9	8	9	8	8	8	9	8	8	9	8	8	8	8	8	7	8	8	8	7	学校……	2015	Journal A
1137	8	9	8	7	9	8	8	8	8	9	8	9	8	9	8	8	7	9	9	8	8	8	9	8	8	8	7	8	9	9	7	在线……	2022	Journal B
1148	8	9	8	7	8	9	8	8	9	8	8	8	9	9	8	8	8	7	9	8	8	8	8	9	8	9	8	8	9	8	7	智慧……	2021	Journal B
704	8	9	8	7	9	8	8	8	9	8	7	8	8	9	8	8	8	8	9	8	8	8	9	9	8	9	8	8	8	8	8	中等……	2019	Journal A
1157	9	8	9	8	8	9	8	9	9	8	9	8	8	8	8	7	9	8	8	9	8	8	8	8	8	8	7	8	9	8	7	中国……	2022	Journal B
1167	8	7	8	8	9	10	8	8	9	8	9	8	9	8	8	7	9	10	8	9	8	8	8	8	8	7	6	7	9	9	8	中国……	2019	Journal B
754	8	9	8	8	9	8	8	8	9	9	9	8	8	9	8	8	8	9	7	8	8	8	9	8	9	8	7	8	8	8	7	中小……	2018	Journal A
761	8	7	8	7	9	10	8	8	8	7	8	9	8	9	8	7	8	10	8	9	8	8	9	8	9	8	7	8	9	9	7	中小……	2016	Journal A
779	9	8	9	8	7	9	8	8	9	8	9	8	8	8	8	7	9	9	9	8	8	8	8	8	9	8	7	8	8	8	7	“21……	2020	Journal B
14	9	8	8	8	9	9	8	8	8	8	9	8	8	8	8	8	9	9	8	8	8	8	8	8	8	8	7	8	8	8	8	“近……	2020	Journal A
1127	8	9	8	7	8	9	9	8	9	8	8	8	8	9	8	7	9	10	8	8	8	9	8	8	8	8	7	8	8	8	7	“优……	2018	Journal B
1217	9	8	8	7	9	9	8	8	8	7	9	8	7	9	8	8	9	7	8	9	8	8	9	8	9	8	7	8	9	9	7	不同……	2021	Journal D
56	8	7	8	7	9	10	8	8	9	8	9	8	8	9	8	7	9	8	8	9	8	8	8	8	9	8	7	8	8	9	7	不同……	2020	Journal A
1748	8	7	8	8	9	9	8	8	9	8	8	8	8	8	8	8	8	8	9	9	8	8	8	8	8	8	8	8	9	9	7	从CS……	2010	Journal C
108	8	7	8	7	9	9	8	8	8	7	8	8	8	9	8	7	9	8	9	9	8	9	9	8	9	8	7	8	9	9	7	大学……	2017	Journal A
147	8	8	9	8	9	9	8	8	9	8	9	8	8	8	8	8	8	8	9	9	8	8	8	8	8	8	7	8	8	8	7	法国……	2023	Journal A
167	8	9	8	7	8	9	8	8	8	9	8	9	8	9	8	8	8	8	9	8	9	8	8	9	8	8	7	8	8	8	7	高等……	2015	Journal A
1801	8	8	9	8	8	9	8	9	8	8	8	8	8	8	8	8	9	9	8	8	8	8	8	8	8	8	8	8	8	8	8	高校……	2011	Journal C
909	8	9	8	7	8	9	8	8	9	8	8	9	8	8	8	9	8	9	8	8	8	8	8	8	8	8	8	8	9	8	7	基于……	2020	Journal B
294	9	8	8	8	9	9	8	8	8	7	9	9	8	8	8	8	9	9	9	8	8	8	8	8	8	8	7	7	8	8	8	教师……	2008	Journal A
310	9	8	8	7	9	9	8	8	9	8	8	8	8	9	9	8	8	7	9	8	8	8	9	8	9	8	7	8	8	8	7	教研……	2017	Journal A
315	9	8	8	7	9	9	8	8	8	8	8	8	7	9	9	8	9	10	8	8	8	8	9	8	8	8	7	8	8	8	7	教育……	2019	Journal A
1913	8	8	8	8	8	9	8	8	8	8	8	8	8	8	8	8	9	9	9	9	8	8	8	8	8	8	8	8	8	8	8	流动……	2016	Journal C
1959	8	8	9	8	8	9	8	8	8	8	8	8	8	9	9	8	9	8	8	8	8	8	8	8	8	8	8	8	8	8	8	人力……	2012	Journal C
1014	9	8	9	8	9	10	8	8	9	8	9	8	9	8	8	7	9	10	8	9	8	8	7	8	8	7	6	7	8	8	7	少数……	2015	Journal B
1017	8	9	8	7	9	8	8	9	9	8	8	8	7	9	8	8	8	9	8	8	8	8	9	9	8	8	7	8	8	8	8	谁从……	2023	Journal B
1971	8	7	8	8	8	9	8	8	8	8	9	9	9	8	8	8	9	9	8	8	8	8	8	8	8	8	8	8	8	8	8	省际……	2008	Journal C
1977	8	7	9	9	8	9	7	7	8	8	9	9	8	8	8	8	9	9	8	8	9	8	9	9	8	7	7	8	8	9	7	实证……	2014	Journal C
496	9	8	9	8	8	9	8	9	8	7	9	8	9	8	8	7	9	8	8	8	8	9	8	8	8	7	7	8	9	8	8	收入……	2020	Journal A
1522	8	8	8	8	8	9	8	8	8	8	8	8	8	9	9	8	8	9	8	9	9	8	8	8	9	8	7	8	8	8	7	我国……	2018	Journal D
1071	9	8	8	8	9	10	8	8	8	8	9	8	7	8	8	8	9	10	8	8	8	8	8	8	8	8	7	8	8	8	7	乡村……	2022	Journal B
1089	8	9	8	7	8	9	8	8	8	7	8	8	8	9	9	8	8	9	8	8	8	8	8	9	9	9	8	8	8	8	7	协作……	2021	Journal B
635	8	9	8	8	8	9	8	8	8	8	8	8	8	9	9	8	9	9	8	8	8	8	8	8	8	8	7	8	8	8	8	研究……	2018	Journal A
1592	8	8	9	8	9	9	8	8	8	8	8	8	8	8	8	8	9	8	9	8	8	8	8	8	9	8	7	8	8	8	8	以自……	2012	Journal D
672	9	8	8	8	9	9	8	8	8	8	8	8	8	9	8	8	9	9	8	8	8	8	8	8	8	8	7	8	8	8	8	疫情……	2020	Journal A
2132	9	8	8	8	8	9	8	8	8	8	8	8	8	9	9	8	9	8	8	8	8	8	8	8	8	8	8	8	8	8	8	中小……	2019	Journal C
1178	9	8	7	7	8	9	8	8	8	7	8	9	8	9	8	8	9	8	9	9	8	9	8	8	8	9	7	8	8	9	7	中小……	2022	Journal B
1705	8	8	8	7	9	9	8	8	8	8	8	8	8	9	8	9	8	9	8	8	8	8	9	8	8	8	7	8	8	8	8	“留……	2010	Journal C
787	8	9	8	7	9	8	8	8	9	8	8	8	8	9	8	8	8	9	8	8	8	8	8	9	8	8	8	8	8	8	7	“双……	2021	Journal B
28	8	8	7	8	9	8	8	9	9	8	8	9	8	9	8	8	8	9	9	8	8	8	8	7	9	8	7	8	8	8	7	2012……	2013	Journal A
806	8	9	8	7	8	8	9	9	9	8	8	8	8	9	8	8	8	9	8	8	8	8	8	8	8	9	7	8	8	8	7	编程……	2021	Journal B
80	9	8	8	8	9	9	8	8	9	8	9	8	8	8	8	7	9	9	8	9	8	8	7	8	8	8	6	7	9	9	7	创业……	2017	Journal A
156	8	9	8	7	9	8	8	8	9	8	8	8	8	9	8	8	8	9	9	8	8	8	9	8	8	8	7	8	8	8	7	高层……	2022	Journal A
159	9	8	9	8	9	9	8	8	9	8	9	8	8	8	8	8	9	9	8	8	8	8	8	8	8	7	7	7	8	8	7	高等……	2022	Journal A
1815	8	8	9	9	8	8	7	8	8	9	8	7	8	8	8	8	9	9	8	8	8	9	8	9	8	8	8	8	8	8	7	高中……	2013	Journal C
1821	8	9	8	8	8	9	8	8	8	8	8	8	8	8	8	8	9	9	8	8	8	8	8	8	8	8	8	8	8	8	8	孤独……	2014	Journal C
893	8	7	8	8	9	9	8	8	8	7	8	8	8	8	8	8	9	9	9	9	8	8	8	8	8	8	7	7	9	9	8	国际……	2021	Journal B
234	8	9	8	7	8	8	8	8	8	8	8	8	8	9	9	8	8	9	8	8	8	8	9	9	8	8	8	8	8	8	7	国际……	2019	Journal A
259	8	9	8	7	9	10	8	8	9	8	9	8	8	9	8	7	8	10	8	8	8	8	8	8	8	8	7	7	8	8	7	基于……	2020	Journal A
374	8	9	9	8	8	9	8	8	9	8	9	8	8	9	8	7	9	8	8	9	8	8	8	8	9	7	7	7	8	8	7	近十……	2011	Journal A
409	9	8	8	7	9	9	8	8	9	8	8	8	7	8	8	8	9	9	9	8	8	8	9	8	8	8	7	8	8	8	7	流动……	2015	Journal A
991	8	9	9	8	8	9	8	8	9	8	8	8	7	9	8	8	9	8	7	8	8	8	9	8	8	7	8	8	9	8	7	贫困……	2020	Journal B
1975	9	8	9	8	8	8	8	8	8	8	8	8	8	9	8	8	9	8	9	8	8	8	8	8	8	8	7	8	8	8	8	师范……	2019	Journal C
1981	8	7	8	8	7	9	8	8	8	8	9	9	8	8	8	8	9	9	8	8	8	8	9	8	8	8	8	8	8	9	7	适度……	2013	Journal C
540	8	7	8	7	9	8	8	8	9	8	8	8	7	9	8	8	8	9	8	9	8	8	9	8	9	8	7	8	9	9	7	我国……	2015	Journal A
1053	9	8	8	7	9	9	8	8	9	8	9	8	8	8	8	7	9	9	8	9	8	8	8	8	8	8	7	7	9	8	7	我国……	2020	Journal B
2030	9	9	8	8	8	8	8	8	8	8	8	8	8	8	8	8	9	9	8	8	8	8	8	8	8	8	8	8	8	8	8	我国……	2020	Journal C
572	9	8	8	8	7	9	9	8	9	8	8	8	8	9	8	7	9	9	8	8	8	8	9	8	8	8	7	8	8	8	7	我国……	2020	Journal A
1070	8	7	8	7	9	9	8	8	8	8	8	8	7	8	9	8	9	9	9	8	8	8	9	8	8	8	7	8	9	9	7	乡村……	2022	Journal B
1547	8	8	8	8	9	8	8	9	9	8	8	8	8	8	8	8	8	8	8	8	8	9	8	8	8	8	8	8	8	8	8	小学……	2018	Journal D
597	8	9	8	7	8	8	9	9	8	8	8	8	8	9	9	8	8	8	8	8	8	8	9	9	7	9	7	8	8	8	7	校本……	2016	Journal A
1095	9	8	9	8	9	9	8	9	8	8	9	9	8	8	8	7	9	9	9	9	8	8	7	8	8	7	6	7	8	8	7	新人……	2022	Journal B
1138	9	8	9	8	8	9	8	9	8	8	9	9	8	8	8	7	8	9	8	8	7	8	8	8	8	8	7	8	8	9	7	在线……	2021	Journal B
710	9	8	8	8	8	9	8	8	8	8	8	7	7	9	8	8	9	10	8	8	8	8	9	9	8	8	7	8	8	8	7	中国……	2018	Journal A
728	9	7	8	8	9	10	8	8	8	7	9	8	8	8	8	8	9	10	8	9	8	8	8	8	8	8	7	7	8	8	7	中国……	2004	Journal A
1170	9	8	8	8	9	9	8	8	8	8	8	8	8	8	8	7	9	10	9	8	8	8	8	8	8	8	7	8	8	8	7	中国……	2020	Journal B
751	9	8	9	8	8	9	8	8	9	8	8	8	8	8	8	8	9	9	8	8	8	8	8	8	8	8	7	8	8	8	7	中小……	2006	Journal A
2140	9	8	8	8	9	9	8	8	8	8	8	8	8	8	8	7	8	9	8	8	8	8	8	8	8	9	8	8	8	8	8	中学……	2011	Journal C
774	8	7	8	7	9	9	8	8	8	7	8	8	8	8	9	9	8	9	8	8	8	8	9	9	8	9	7	8	9	8	7	专业……	2011	Journal A
4	9	8	9	8	9	10	8	8	8	8	9	8	8	7	8	7	9	10	8	8	8	8	8	7	9	7	6	8	8	8	7	“U-……	2014	Journal A
826	9	8	8	7	9	8	8	8	8	8	9	8	8	9	8	7	9	9	8	8	8	8	8	8	8	9	7	8	8	8	7	大学……	2018	Journal B
1813	8	8	8	8	8	9	8	8	8	8	8	8	8	8	8	8	9	9	8	8	8	8	8	8	8	8	8	8	8	8	8	高中……	2019	Journal C
1850	7	7	8	8	8	8	9	9	8	8	8	8	8	8	8	8	8	7	9	9	9	9	8	8	9	8	7	8	8	8	8	基于……	2015	Journal C
1863	8	7	8	7	9	8	8	8	9	8	9	8	8	9	8	7	8	8	9	9	8	8	8	8	8	8	7	8	9	9	7	家庭……	2016	Journal C
937	8	9	8	7	9	8	8	8	8	8	9	9	8	8	8	8	8	9	9	8	8	8	8	8	8	8	8	7	8	8	7	教育……	2021	Journal B
320	8	8	9	8	9	10	8	8	8	7	9	9	8	8	7	7	9	10	9	8	8	9	7	8	8	7	6	7	9	8	7	教育……	2019	Journal A
339	9	8	9	8	8	9	8	9	8	8	8	8	8	8	8	7	9	9	8	8	8	9	8	8	8	8	7	7	8	8	7	教育……	2023	Journal A
947	8	9	8	8	7	9	8	8	9	9	8	8	7	9	8	8	8	9	8	8	8	8	9	8	8	8	7	8	8	8	7	教育……	2020	Journal B
345	9	8	9	9	8	9	8	8	8	8	8	8	8	8	8	7	9	9	8	8	8	8	8	8	8	8	7	8	8	8	7	教育……	2023	Journal A
354	9	8	9	9	8	9	8	8	8	8	8	8	8	8	8	7	9	9	8	8	8	8	8	8	8	8	7	8	8	8	7	教育……	2023	Journal A
979	8	9	8	7	9	8	8	8	9	8	8	8	8	8	9	8	8	8	9	9	8	8	8	9	8	8	7	7	8	8	7	美国……	2022	Journal B
989	8	9	8	7	8	9	8	8	9	8	8	8	7	9	8	8	7	9	8	9	8	8	9	9	7	8	7	8	8	8	8	农村……	2023	Journal B
452	8	7	8	7	9	8	8	8	9	8	9	8	8	9	8	8	8	7	8	9	8	8	8	9	8	8	7	8	8	9	8	嵌入……	2011	Journal A
473	8	7	8	7	9	9	8	8	8	8	8	8	8	9	8	8	8	9	9	8	8	8	9	9	9	8	6	8	8	8	7	上海……	2013	Journal A
1476	8	9	8	7	8	9	8	8	9	8	8	8	8	9	8	7	8	9	8	9	9	9	8	8	8	7	6	8	8	9	7	社会……	2020	Journal D
1979	9	8	8	8	7	9	8	8	8	8	9	9	9	7	7	7	9	8	8	8	8	8	8	8	9	8	8	8	8	8	8	世界……	2011	Journal C
1035	9	8	9	9	8	9	8	8	8	8	9	8	8	8	8	7	9	9	9	9	8	8	8	8	8	7	6	7	8	8	7	投资……	2019	Journal B
2022	8	7	8	8	8	9	8	8	9	8	8	8	8	8	8	8	9	9	8	8	8	8	8	8	8	8	8	8	8	8	8	我国……	2011	Journal C
2073	8	8	8	7	9	9	8	8	8	8	8	8	8	8	9	8	8	8	8	8	8	8	9	8	8	8	8	8	8	8	8	学校……	2011	Journal C
642	8	9	8	7	8	9	8	9	9	9	8	8	8	8	8	8	8	8	8	8	8	8	8	8	9	8	7	8	8	8	7	一流……	2018	Journal A
1627	9	8	8	7	8	9	8	8	9	8	8	8	8	8	7	7	9	8	8	9	8	9	8	8	8	8	7	8	9	9	7	智能……	2021	Journal D
700	8	7	8	8	9	9	8	8	8	8	8	8	9	8	8	8	8	8	9	9	8	8	8	8	9	8	7	8	8	8	7	中德……	2015	Journal A
1654	8	8	8	8	8	9	8	8	8	8	8	7	8	8	8	8	8	9	9	8	8	8	8	8	8	9	8	8	8	8	8	中小……	2015	Journal D
781	8	8	8	7	9	9	8	8	8	8	8	8	8	8	8	8	8	9	8	8	8	8	9	8	8	8	7	8	8	8	8	“安……	2022	Journal B
9	8	7	8	8	9	9	8	8	8	7	9	8	9	8	8	8	8	9	9	9	8	8	9	8	8	7	6	7	9	8	7	“国……	2019	Journal A
797	8	7	9	8	9	10	8	8	8	7	9	8	8	8	8	7	9	9	9	8	8	8	8	8	8	7	7	8	8	8	7	21世……	2016	Journal B
44	8	7	8	7	9	8	7	8	8	7	8	8	8	8	8	9	8	8	9	9	8	8	8	9	8	9	7	8	9	9	7	保研……	2015	Journal A
1272	8	7	8	7	9	9	8	8	8	8	8	7	8	8	9	8	9	8	8	8	8	8	9	8	9	8	7	8	8	9	7	大学……	2007	Journal D
1296	8	9	8	7	8	9	8	8	9	8	9	8	8	8	9	7	8	9	8	8	8	8	9	8	8	7	7	8	8	8	7	父母……	2017	Journal D
861	8	9	8	8	9	9	8	8	8	8	8	8	8	8	8	8	8	9	8	8	8	8	8	9	8	8	7	7	8	8	7	高等……	2023	Journal B
178	8	7	8	7	9	9	8	8	8	8	9	9	8	9	8	7	8	8	9	8	8	8	9	8	8	8	7	8	8	8	7	高考……	2007	Journal A
870	8	7	8	7	9	9	8	8	8	8	8	8	9	8	8	8	9	9	8	8	8	8	8	8	8	8	7	8	8	8	8	高考……	2020	Journal B
872	9	8	8	7	9	8	8	8	9	8	8	8	8	9	9	8	8	9	8	8	8	8	8	9	8	7	6	8	8	8	7	高校……	2020	Journal B
1807	8	8	7	7	8	9	8	8	8	8	8	8	8	8	8	8	8	8	9	9	9	8	8	8	8	8	7	8	8	9	8	高校……	2021	Journal C
231	8	9	8	8	9	9	8	8	8	8	8	7	8	9	8	8	8	9	8	8	8	8	8	8	8	9	7	7	8	8	7	国际……	2020	Journal A
250	9	8	8	8	9	9	8	8	8	7	8	8	8	8	8	7	9	8	9	9	8	8	8	8	8	8	7	8	8	8	7	基本……	2018	Journal A
252	8	7	8	8	9	9	8	8	8	7	8	8	8	8	8	8	8	9	9	9	8	8	9	9	8	8	7	7	8	8	7	基础……	2019	Journal A
1862	6	7	8	7	8	9	7	8	8	9	8	7	9	9	8	9	8	8	8	8	8	8	9	9	8	9	8	8	8	8	8	家庭……	2016	Journal C
1380	8	9	8	7	8	8	9	8	9	8	8	8	8	9	8	7	8	9	8	8	8	8	8	9	8	8	7	8	8	8	7	家校……	2018	Journal D
967	8	7	8	7	9	9	8	8	9	8	8	8	8	8	8	9	8	9	8	8	8	8	9	8	8	8	7	8	8	8	7	科学……	2020	Journal B
975	8	7	9	8	9	8	8	7	9	8	9	9	8	8	8	8	9	8	8	8	8	8	8	8	8	8	7	8	8	8	7	留守……	2022	Journal B
1005	8	9	8	7	8	9	8	8	9	8	8	9	8	8	8	8	8	8	8	9	8	8	8	8	8	8	7	8	8	8	7	人工……	2022	Journal B
466	8	8	9	8	8	9	8	8	8	7	8	8	8	8	8	8	9	9	8	9	8	8	8	8	8	8	7	7	8	8	8	人口……	2015	Journal A
1032	9	8	8	7	9	9	8	8	8	8	8	8	8	8	8	8	8	9	9	8	8	8	8	8	8	8	7	8	8	8	7	体重……	2023	Journal B
519	9	8	8	8	9	9	8	8	9	8	8	8	8	8	8	7	8	9	8	8	8	8	8	8	8	8	7	7	8	8	8	汶川……	2011	Journal A
1054	8	9	8	7	9	8	8	8	8	7	8	8	7	9	8	8	8	8	8	8	8	8	9	9	8	8	8	8	8	8	8	我国……	2021	Journal B
579	8	9	8	7	9	8	9	8	9	8	8	8	8	8	8	7	8	9	8	9	8	8	8	8	8	8	7	7	8	8	8	西部……	2011	Journal A
1567	8	8	8	8	8	8	8	8	8	8	8	8	8	8	8	8	9	9	8	8	8	8	8	8	8	8	8	8	8	8	8	新中……	2019	Journal D
1571	7	7	8	8	9	8	8	8	9	9	9	8	8	8	8	8	7	8	8	8	9	9	8	8	8	8	7	8	8	8	8	学前……	2018	Journal D
1575	7	7	8	8	9	9	8	8	8	8	9	8	8	8	8	8	8	9	8	8	8	8	8	8	8	8	8	8	8	8	8	学生……	2019	Journal D
613	8	9	8	8	9	8	8	8	9	9	8	8	9	9	9	7	8	9	8	8	8	8	8	7	8	7	6	8	8	8	7	学生……	2023	Journal A
1583	8	8	8	8	9	9	8	8	9	8	9	9	8	8	7	7	8	9	8	8	8	8	8	8	8	8	7	7	8	8	8	学校……	2012	Journal D
656	8	7	8	7	8	9	9	8	8	8	8	8	8	8	8	7	9	9	8	9	8	8	8	9	8	8	7	8	9	8	7	义务……	2016	Journal A
2095	9	8	8	8	8	9	8	8	8	8	8	8	8	8	8	8	8	8	8	8	8	8	8	8	8	8	8	8	8	8	8	幼儿……	2006	Journal C
1133	8	9	8	7	8	8	8	8	9	9	8	8	7	8	8	8	8	7	8	8	8	8	9	9	8	9	7	8	8	8	8	语音……	2017	Journal B
1135	7	9	8	7	9	9	8	8	9	8	9	8	8	8	8	7	8	9	9	8	8	8	8	8	8	8	7	7	8	8	8	在线……	2021	Journal B
722	9	8	8	8	9	9	8	8	8	8	8	8	8	8	8	7	9	9	9	9	8	8	7	8	8	8	7	7	8	8	7	中国……	2013	Journal A
1652	8	8	8	7	8	9	8	8	8	8	8	8	8	8	8	8	8	9	9	8	8	8	8	8	8	8	8	8	8	8	8	中小……	2019	Journal D
785	8	8	8	7	9	9	9	8	9	8	8	8	8	8	8	8	8	9	8	8	8	8	8	8	8	8	7	7	8	8	7	“双……	2023	Journal B
1711	9	8	9	8	8	9	7	8	8	8	8	7	8	8	8	8	9	9	8	8	8	8	8	8	8	8	7	8	8	8	7	“双……	2018	Journal C
1714	9	8	8	8	9	9	8	8	8	8	8	8	8	8	8	7	9	9	8	8	8	8	8	8	8	7	7	8	8	8	7	2005……	2019	Journal C
795	9	8	8	7	9	9	8	8	9	8	8	8	8	8	7	7	8	9	8	8	8	8	8	9	8	8	7	7	8	8	8	2021……	2022	Journal B
1721	8	8	8	8	8	8	8	8	8	8	8	8	8	8	8	8	8	9	8	8	8	8	8	8	8	8	8	8	8	8	8	Flan……	2009	Journal C
38	9	8	8	7	9	9	8	8	9	8	8	7	7	9	8	7	9	9	8	9	8	8	8	8	8	8	7	7	8	8	7	PISA……	2017	Journal A
43	8	9	8	7	9	8	8	8	9	8	8	8	8	9	8	8	8	8	8	7	8	8	8	8	8	8	7	8	8	8	8	班干……	2020	Journal A
57	8	7	8	8	9	9	8	8	8	8	8	9	8	8	8	8	8	9	8	8	8	8	8	8	8	8	7	8	8	8	7	财政……	2021	Journal A
818	8	7	8	7	9	9	8	8	8	8	8	8	8	9	9	8	8	8	8	8	8	8	9	8	8	8	7	8	8	8	7	创业……	2019	Journal B
825	8	9	8	7	8	9	8	9	8	8	9	8	7	8	7	8	8	9	8	9	8	8	8	8	8	8	7	8	8	8	7	打开……	2020	Journal B
1756	9	8	8	8	8	9	8	8	8	8	8	8	8	8	8	7	8	8	8	8	8	8	8	8	8	8	8	8	8	8	8	大学……	2009	Journal C
101	9	8	8	7	9	9	8	8	8	7	9	9	8	8	8	7	8	9	8	9	8	8	8	8	8	7	6	7	9	9	7	大学……	2020	Journal A
838	8	9	8	7	9	8	8	9	9	8	8	9	8	8	8	7	8	8	8	8	8	8	8	8	8	8	7	8	8	8	7	大学……	2022	Journal B
140	8	8	7	8	9	9	8	8	9	8	9	8	8	7	8	7	8	9	9	8	8	8	8	8	8	8	7	8	8	8	7	对话……	2017	Journal A
1298	9	8	8	7	9	9	8	8	8	7	8	8	7	9	8	7	8	8	9	8	8	8	9	9	8	8	7	7	8	8	8	父母……	2020	Journal D
1814	9	7	8	8	8	9	8	8	8	8	8	8	8	8	8	8	9	8	8	8	8	8	8	8	8	8	8	8	8	8	7	高中……	2020	Journal C
1818	8	7	9	8	8	8	7	8	8	9	8	8	8	8	8	8	9	8	8	9	8	8	8	8	8	7	8	8	8	8	8	各国……	2011	Journal C
1333	9	8	8	7	8	9	8	8	9	8	9	8	8	7	7	8	9	9	9	8	8	8	8	8	7	8	7	8	8	8	7	公平……	2021	Journal D
222	9	8	8	7	8	9	8	8	9	8	8	8	7	8	8	8	8	9	8	8	8	8	8	8	8	8	7	8	8	8	8	关于……	2015	Journal A
225	8	9	8	8	9	9	8	8	8	8	8	7	7	8	8	9	8	8	9	8	8	8	8	8	8	8	7	8	8	8	7	关于……	2009	Journal A
278	8	7	8	7	8	9	8	8	8	8	9	8	8	9	9	8	8	9	8	8	8	9	8	8	8	7	6	8	9	8	7	家庭……	2014	Journal A
924	8	9	9	8	8	9	8	8	8	8	8	8	8	8	8	7	9	9	8	8	8	8	8	8	8	7	7	8	8	8	7	教师……	2018	Journal B
1867	8	7	8	7	8	8	8	8	9	8	9	8	8	8	8	8	8	8	8	9	8	8	8	8	8	8	7	8	9	9	7	教师……	2013	Journal C
1898	8	8	8	8	9	8	8	8	8	8	8	8	8	8	8	8	8	8	8	8	8	8	8	8	8	8	8	8	8	8	8	揭开……	2020	Journal C
976	9	8	7	8	9	9	8	8	8	8	9	8	8	8	8	7	8	9	8	8	8	8	8	8	8	8	7	8	8	8	7	流动……	2009	Journal B
981	8	9	8	7	8	9	8	8	9	9	8	8	8	9	8	7	8	9	8	8	8	8	8	8	8	7	7	8	8	8	7	面向……	2023	Journal B
990	8	7	8	8	8	9	8	8	9	8	8	8	8	7	8	8	9	9	8	8	8	8	8	8	8	8	8	8	8	8	7	农村……	2019	Journal B
1963	8	8	7	8	8	8	8	8	9	8	9	8	8	8	8	8	8	9	8	8	8	8	8	8	8	8	7	8	8	8	8	日本……	2018	Journal C
1964	7	8	8	8	9	9	8	8	8	7	7	7	8	8	8	8	8	8	9	9	8	8	8	8	8	8	8	8	9	8	8	融合……	2012	Journal C
1019	8	9	8	7	8	9	8	8	9	8	8	8	8	8	8	7	9	9	8	8	8	8	8	8	8	8	7	8	8	8	7	深度……	2021	Journal B
1982	7	7	8	7	8	9	8	8	9	9	8	7	8	8	8	8	9	9	8	9	8	8	8	8	8	8	7	7	9	9	7	适宜……	2007	Journal C
1092	8	7	8	7	9	10	8	8	8	8	8	8	8	9	8	7	9	10	9	8	8	8	9	8	8	7	6	7	8	8	7	新冠……	2020	Journal B
638	8	9	8	7	8	9	8	8	9	8	8	7	7	9	9	8	8	8	8	8	8	8	9	8	8	8	7	8	8	8	7	研究……	2015	Journal A
657	8	7	8	8	9	9	8	8	8	8	8	9	8	8	8	7	8	9	8	9	8	8	8	9	8	8	7	7	8	8	7	义务……	2023	Journal A
682	8	7	8	8	9	10	8	8	8	8	9	9	8	8	7	8	9	10	8	8	8	8	7	8	8	7	6	7	8	8	8	优质……	2013	Journal A
2124	8	8	8	7	9	9	8	8	8	8	8	8	8	8	8	8	8	8	8	8	8	8	8	8	8	8	8	8	8	8	8	中国……	2013	Journal C
2128	8	8	8	7	9	9	8	8	8	8	8	8	8	8	8	8	8	8	8	8	8	8	8	8	8	8	8	8	8	8	8	中国……	2014	Journal C
2133	8	8	8	8	8	9	8	8	8	8	8	8	8	8	8	8	8	8	8	8	8	8	8	8	8	8	8	8	8	8	8	中小……	2023	Journal C
1182	8	9	8	7	8	9	8	8	9	8	9	9	8	8	8	8	8	8	8	8	8	8	8	8	8	8	7	7	8	8	7	中学……	2023	Journal B
1186	8	9	8	7	9	9	8	8	9	8	9	8	8	9	8	7	8	8	8	8	8	8	8	7	8	8	7	8	8	8	7	走向……	2023	Journal B
1707	8	8	8	8	9	8	8	8	8	8	8	8	8	8	8	8	8	9	8	8	8	8	8	8	8	8	7	8	8	8	7	“全……	2017	Journal C
1708	8	8	8	8	9	8	8	8	8	8	8	8	8	8	8	8	8	9	8	8	8	8	8	8	8	8	7	8	8	8	7	“全……	2016	Journal C
1212	8	7	8	7	8	9	8	8	8	8	9	8	8	8	8	7	8	10	8	8	8	8	8	8	8	8	7	8	8	8	8	北京……	2017	Journal D
72	9	8	9	8	8	9	7	8	9	8	9	8	7	7	8	8	8	9	8	9	7	8	8	8	7	8	7	7	8	8	8	迟疑……	2015	Journal A
1746	8	8	8	7	8	9	8	8	8	8	8	8	8	8	8	8	8	9	8	8	8	8	8	8	8	8	7	8	8	8	8	初中……	2022	Journal C
1246	8	9	8	7	9	9	8	8	9	8	9	8	8	9	7	8	8	9	7	8	9	8	8	7	8	8	6	7	8	8	7	大数……	2022	Journal D
1249	8	7	8	7	9	9	8	8	8	7	8	8	7	8	9	8	8	7	9	9	8	8	8	8	8	8	7	8	9	9	7	大学……	2005	Journal D
113	8	7	8	8	9	9	8	8	8	8	8	8	7	8	8	8	8	9	8	8	8	8	8	8	8	8	8	8	8	8	7	大学……	2015	Journal A
1770	8	7	8	8	8	9	8	8	8	8	8	8	8	8	8	8	8	9	8	8	8	8	8	8	8	8	7	8	8	8	8	当代……	2016	Journal C
139	8	7	8	8	8	9	8	8	9	7	9	8	8	8	7	7	9	9	9	9	8	8	7	8	8	8	7	7	8	8	8	独生……	2009	Journal A
1289	8	9	8	7	8	9	8	9	9	8	8	8	8	9	8	7	8	7	8	8	8	8	8	8	8	8	7	8	8	8	7	多水……	2013	Journal D
144	8	9	8	7	8	9	8	8	9	8	8	7	8	9	8	8	8	9	8	8	8	8	8	8	8	8	7	7	8	8	7	发达……	2015	Journal A
157	8	7	8	7	9	9	8	8	8	7	9	8	8	8	8	8	9	9	8	8	8	8	8	8	8	8	7	8	8	8	7	高等……	2014	Journal A
164	8	8	8	7	9	9	8	8	8	8	8	8	8	8	8	8	8	9	8	8	8	8	8	8	8	8	7	8	8	8	7	高等……	2022	Journal A
180	8	7	8	7	9	9	8	8	9	8	8	7	8	8	8	7	8	8	9	9	8	8	8	8	8	8	7	8	9	8	7	高考……	2010	Journal A
879	8	9	7	7	8	8	9	9	8	8	8	8	7	9	8	8	8	7	8	8	8	8	9	9	8	8	7	8	8	8	7	高心……	2015	Journal B
1812	8	8	8	8	8	8	8	8	8	8	8	8	8	8	8	8	8	8	8	8	8	8	8	8	8	8	8	8	8	8	8	高中……	2018	Journal C
884	8	9	8	7	9	8	8	8	8	9	8	8	8	8	8	7	8	9	9	8	8	8	7	8	8	8	7	8	8	8	7	高中……	2020	Journal B
1816	7	9	8	7	8	7	8	8	8	8	8	8	8	8	9	9	8	8	7	8	7	8	8	9	7	8	9	8	8	9	8	个体……	2019	Journal C
1331	9	8	8	7	9	8	8	8	9	7	9	8	8	8	8	8	8	8	8	8	8	8	8	8	8	8	7	7	8	8	8	赓续……	2023	Journal D
901	9	8	9	8	7	9	8	8	9	8	9	8	8	8	8	7	9	9	8	7	8	8	8	7	8	9	6	7	8	8	7	货币……	2019	Journal B
253	8	7	8	7	9	9	8	8	8	7	8	8	8	8	8	8	8	9	8	8	8	8	8	8	8	9	7	8	8	8	8	基础……	2016	Journal A
1374	8	9	8	7	8	9	8	8	9	8	9	8	8	9	8	7	8	7	8	8	8	8	8	8	8	8	7	8	8	8	7	计算……	2015	Journal D
914	8	9	8	7	8	9	8	8	9	8	8	8	7	9	8	7	8	8	7	8	8	8	9	9	9	8	6	7	8	8	8	家长……	2023	Journal B
930	8	8	7	7	9	9	8	8	8	8	7	8	7	9	8	8	8	9	8	8	8	8	8	9	8	9	7	7	8	8	8	教师……	2021	Journal B
1876	8	7	8	8	8	8	8	8	8	8	8	8	8	8	8	8	8	9	8	8	8	8	8	8	8	8	8	8	8	8	8	教学……	2008	Journal C
342	8	7	8	7	9	9	8	8	8	8	8	7	8	9	8	8	8	9	8	8	8	8	9	9	8	8	7	7	8	8	7	教育……	2010	Journal A
379	8	7	8	8	9	9	8	8	8	8	9	8	8	8	7	7	9	9	9	8	8	8	8	8	8	8	7	7	8	8	7	精英……	2016	Journal A
1445	8	7	8	7	9	9	8	8	8	7	8	8	8	9	8	7	8	9	8	9	8	8	8	9	8	8	7	8	8	8	7	农村……	2022	Journal D
479	7	8	8	7	8	9	9	9	9	8	8	8	8	8	8	7	8	9	8	8	8	8	8	8	8	8	7	8	8	8	7	社区……	2018	Journal A
1505	7	8	8	8	8	9	8	8	8	8	8	8	8	8	8	8	8	9	8	8	8	8	8	8	8	8	7	8	8	8	8	外部……	2015	Journal D
524	8	7	8	7	9	9	7	8	8	7	8	8	8	9	8	7	8	9	9	8	8	9	8	8	9	8	7	8	8	8	7	我国……	2013	Journal A
2019	8	8	8	8	8	8	8	8	8	8	8	8	8	8	8	8	8	8	8	8	8	8	8	8	8	8	8	8	8	8	8	我国……	2013	Journal C
2028	8	8	8	8	8	8	8	8	8	8	8	8	8	8	8	8	8	8	8	8	8	8	8	8	8	8	8	8	8	8	8	我国……	2015	Journal C
1064	8	7	8	7	9	8	9	9	9	8	8	8	8	8	8	7	8	8	9	8	8	9	8	8	8	8	7	7	8	8	7	我国……	2017	Journal B
573	8	7	8	7	9	8	7	8	8	7	9	8	7	8	8	9	8	9	9	8	8	8	9	9	8	8	7	8	8	8	7	我国……	2017	Journal A
1074	8	7	8	8	9	8	8	8	8	7	8	8	8	8	8	8	8	9	9	9	8	8	8	8	8	8	7	8	8	8	7	乡村……	2021	Journal B
608	8	9	8	7	8	9	8	8	9	8	8	8	8	8	8	8	8	9	8	8	8	8	8	8	8	8	7	7	8	8	7	信息……	2021	Journal A
2063	8	7	8	8	9	8	8	8	8	8	8	8	8	8	8	8	9	8	8	8	8	8	8	8	8	8	8	8	8	8	7	学前……	2023	Journal C
1107	8	9	8	8	9	9	8	8	9	8	8	8	8	8	8	7	8	9	8	8	8	8	8	8	8	7	7	7	8	8	7	学生……	2021	Journal B
1578	8	9	8	8	9	9	8	8	8	8	9	9	9	7	8	7	8	8	8	8	8	8	7	8	8	8	7	7	8	8	7	学习……	2017	Journal D
618	9	8	8	7	8	9	8	8	8	8	9	8	8	8	8	7	8	9	8	8	8	8	8	8	8	8	7	8	8	8	7	学习……	2021	Journal A
2069	8	8	8	8	8	8	8	8	8	8	8	8	8	8	8	8	8	8	8	8	8	8	8	8	8	8	8	8	8	8	8	学校……	2015	Journal C
1585	8	8	8	8	9	9	8	8	9	8	9	8	8	8	8	7	8	8	8	8	8	8	8	8	8	8	7	7	8	8	7	学校……	2021	Journal D
2076	7	8	8	8	8	7	8	8	8	8	8	8	9	9	8	8	8	8	8	8	8	8	8	8	8	8	8	8	8	8	8	研究……	2022	Journal C
2077	8	7	8	7	8	9	8	8	8	8	8	8	8	9	8	8	8	8	8	8	8	8	8	8	8	8	8	8	8	8	8	研究……	2016	Journal C
2090	8	8	8	8	8	8	8	8	8	8	8	8	8	8	8	8	8	8	8	8	8	8	8	8	8	8	8	8	8	8	8	影响……	2011	Journal C
1140	9	7	8	8	9	9	8	8	8	7	8	8	7	8	8	8	9	9	8	8	8	8	8	8	8	8	7	8	8	8	7	早期……	2017	Journal B
692	9	7	8	8	9	9	8	8	8	8	9	8	8	7	8	7	9	9	9	8	8	8	8	8	8	7	7	7	8	8	7	政府……	2015	Journal A
727	8	7	8	7	9	9	8	8	8	7	9	8	8	8	8	8	9	9	9	8	8	8	8	8	8	8	7	7	8	8	7	中国……	2012	Journal A
734	9	8	8	7	9	9	8	8	8	8	9	9	8	8	7	7	8	10	8	8	8	8	8	8	8	7	7	7	8	8	7	中国……	2019	Journal A
1175	8	7	8	8	9	9	8	8	9	8	8	8	8	9	8	7	8	7	8	8	8	8	8	8	9	8	7	8	8	8	7	中小……	2011	Journal B
1665	8	8	8	8	8	8	8	8	8	8	8	8	8	8	8	8	8	8	8	8	8	8	8	8	8	8	8	8	8	8	8	中学……	2010	Journal D
1690	8	8	8	8	9	9	8	8	8	8	8	8	8	8	8	8	8	8	8	8	8	8	8	8	8	8	7	8	8	8	7	专制……	2021	Journal D
793	8	7	8	8	8	9	8	8	8	8	8	8	8	8	8	8	8	9	8	8	8	8	8	8	8	8	7	8	8	8	7	2019……	2020	Journal B
1719	8	7	8	8	8	9	8	8	8	8	8	7	8	8	9	8	8	9	8	8	8	8	8	8	8	8	7	8	8	8	7	C9高……	2014	Journal C
1204	8	7	7	7	8	8	8	8	9	8	8	9	8	8	8	7	8	7	9	9	8	8	8	8	8	8	7	8	9	9	7	PETS……	2013	Journal D
1210	8	9	8	7	9	8	8	8	9	8	8	7	8	9	8	7	8	9	8	8	8	8	8	8	8	8	7	7	8	8	7	班主……	2018	Journal D
1231	8	8	7	7	9	9	8	8	8	7	8	8	7	8	8	7	9	9	9	9	8	8	8	8	8	8	8	7	8	8	7	初中……	2020	Journal D
1766	8	8	8	8	7	9	8	7	8	8	8	8	8	8	8	8	8	8	8	8	8	8	8	8	8	8	8	8	8	8	8	大学……	2018	Journal C
142	8	8	7	7	9	9	8	8	8	8	8	8	8	8	8	8	7	7	9	9	8	8	8	8	8	8	7	7	9	9	7	多媒……	2017	Journal A
1308	8	7	8	7	9	10	8	8	9	7	9	8	7	8	8	7	8	9	8	8	8	8	8	8	8	8	7	7	8	8	8	高等……	2014	Journal D
163	8	7	8	7	9	8	8	8	8	8	8	8	8	8	8	7	8	9	8	9	8	8	8	8	8	8	7	8	9	8	7	高等……	2015	Journal A
170	8	9	8	7	8	9	8	8	8	8	9	8	9	8	8	7	9	8	8	8	8	8	8	7	8	7	7	7	8	8	8	高等……	2021	Journal A
890	8	7	8	7	9	8	8	8	8	8	9	8	9	8	8	8	8	9	8	8	8	8	8	8	8	8	7	7	8	8	7	共同……	2023	Journal B
899	9	8	8	7	9	9	8	8	8	8	9	8	8	7	8	7	9	8	8	9	8	8	7	8	8	8	6	8	8	8	7	缓冲……	2019	Journal B
265	8	9	8	8	8	9	8	8	8	7	8	8	8	8	8	7	8	9	8	8	8	8	8	8	8	8	8	7	8	8	7	基于……	2013	Journal A
1853	8	8	8	8	8	9	8	8	8	8	8	8	8	8	8	8	8	8	8	8	8	8	8	8	8	8	7	8	8	8	7	基于……	2021	Journal C
1856	8	8	8	8	8	9	8	8	8	7	8	8	8	8	8	8	9	8	8	8	8	8	8	8	8	8	7	8	8	8	7	家庭……	2014	Journal C
279	8	9	8	8	7	9	8	8	9	8	9	8	8	9	8	7	8	9	8	8	8	8	8	7	8	7	6	8	8	8	7	家庭……	2021	Journal A
282	8	8	7	7	9	9	8	8	8	8	9	9	8	8	8	8	8	7	8	8	8	8	8	8	8	8	7	8	8	8	7	家校……	2022	Journal A
921	8	7	8	7	8	9	8	8	8	7	9	8	8	8	9	7	8	7	8	8	8	8	9	8	8	8	7	8	9	9	7	教科……	2018	Journal B
1868	8	7	8	7	9	8	8	8	8	8	8	8	9	8	8	8	8	8	8	8	8	8	8	8	8	8	7	8	8	8	8	教师……	2023	Journal C
928	7	8	8	7	8	9	8	8	9	8	9	8	8	8	8	7	8	9	8	8	8	8	8	8	8	8	7	8	8	8	7	教师……	2023	Journal B
932	8	7	8	7	8	9	8	8	8	8	8	8	8	9	8	8	8	9	8	8	8	8	8	8	8	8	7	8	8	8	7	教师……	2021	Journal B
1874	8	7	8	7	8	8	8	8	8	8	8	8	8	8	8	8	8	9	8	8	8	8	8	8	8	8	8	8	8	8	8	教师……	2016	Journal C
370	8	7	8	8	9	9	8	8	8	7	8	8	7	8	8	8	9	9	8	8	8	8	8	8	8	8	7	8	8	8	7	进城……	2021	Journal A
965	7	9	8	7	9	8	8	8	8	8	9	8	8	8	7	8	8	7	8	8	8	8	8	9	8	8	7	8	8	8	8	举贤……	2021	Journal B
966	8	7	8	8	9	9	8	8	8	7	9	8	8	8	7	8	8	9	9	9	8	8	7	8	8	7	7	7	8	8	8	开放……	2021	Journal B
384	7	8	7	6	8	8	8	9	8	8	9	8	8	9	8	9	7	10	8	8	8	8	8	8	8	9	7	7	8	8	7	科学……	2012	Journal A
444	8	7	8	7	9	9	8	8	8	8	9	8	8	8	8	8	8	9	8	8	8	8	8	8	8	8	7	7	8	8	7	普惠……	2019	Journal A
994	8	7	8	7	9	9	8	8	8	7	8	8	8	8	8	8	8	9	8	9	8	8	8	8	8	8	7	8	8	8	7	起跑……	2022	Journal B
482	8	7	7	7	9	9	8	8	8	8	8	7	7	8	8	8	8	9	8	8	8	8	9	8	8	8	7	8	9	9	7	谁愿……	2022	Journal A
499	8	9	8	7	9	8	8	8	9	8	9	8	8	8	8	7	9	9	8	8	8	8	8	8	8	7	6	7	8	8	7	数字……	2012	Journal A
526	8	9	8	7	8	9	8	8	8	7	9	8	8	9	8	7	8	9	8	8	8	8	9	8	8	8	6	7	8	8	7	我国……	2005	Journal A
1047	8	7	8	8	9	9	8	8	8	8	8	9	9	8	7	7	8	9	9	8	8	8	8	8	8	7	6	7	8	8	8	我国……	2020	Journal B
1068	8	7	8	9	8	9	8	8	9	8	8	8	8	8	7	8	8	9	8	8	7	8	8	8	8	8	7	8	8	8	7	乡村……	2023	Journal B
1531	8	7	8	8	8	9	8	8	8	8	8	7	8	8	8	8	8	9	8	8	8	8	8	8	8	8	8	8	8	8	7	乡村……	2017	Journal D
1534	8	8	8	8	8	8	8	8	8	8	8	7	8	8	8	8	8	9	8	8	8	8	8	8	8	8	8	8	8	8	7	乡土……	2017	Journal D
1542	7	9	8	7	9	8	9	8	9	8	7	8	7	9	8	8	8	7	8	8	8	8	8	8	8	8	7	7	8	9	8	小学……	2015	Journal D
1082	7	8	7	6	8	8	9	9	9	8	8	8	7	8	8	8	7	7	8	9	8	9	9	8	8	8	7	8	9	9	7	小学……	2007	Journal B
2046	8	7	8	8	7	9	8	8	8	8	8	8	8	8	8	8	8	9	8	8	8	8	8	8	8	8	7	8	8	8	8	小学……	2022	Journal C
1557	8	7	8	8	8	9	8	8	8	8	8	8	8	8	8	7	9	9	8	8	8	8	8	8	8	8	7	8	8	8	7	心理……	2022	Journal D
601	8	8	7	7	9	8	8	8	8	7	8	8	7	8	9	8	8	9	8	8	8	8	9	9	8	8	7	8	8	8	7	新高……	2017	Journal A
1560	8	8	8	8	8	8	8	8	8	8	8	8	8	8	8	8	8	8	8	8	8	8	8	8	8	8	7	8	8	8	8	新建……	2016	Journal D
615	9	8	8	8	9	9	8	8	8	7	8	8	8	7	7	8	8	9	9	9	8	8	8	8	8	7	6	7	8	8	8	学生……	2023	Journal A
2072	8	7	8	8	8	8	8	8	8	8	8	8	8	8	8	8	8	8	8	8	8	8	8	8	8	8	8	8	8	8	8	学校……	2011	Journal C
655	8	7	8	7	9	9	8	8	8	8	8	8	8	8	8	8	8	9	9	8	8	8	8	8	8	8	7	7	8	8	7	义务……	2019	Journal A
1607	8	8	8	8	8	8	8	8	8	8	8	8	8	8	8	8	8	8	8	8	8	8	8	8	8	8	8	8	8	8	7	幼儿……	2012	Journal D
1131	8	9	8	7	9	9	8	8	9	8	9	8	8	8	7	7	8	9	8	9	8	8	7	8	8	7	6	7	9	8	7	幼儿……	2022	Journal B
1623	8	8	8	8	8	8	8	8	8	8	8	8	8	8	8	8	8	8	8	8	8	8	8	8	8	8	7	8	8	8	8	职前……	2013	Journal D
695	8	9	8	7	9	9	8	8	9	8	8	8	7	9	8	8	7	9	8	8	8	8	7	8	8	8	7	7	8	8	7	职业……	2021	Journal A
743	9	8	8	7	9	9	8	8	8	8	7	7	8	8	8	8	9	8	8	8	8	8	8	8	8	8	7	8	8	8	7	中美……	2018	Journal A
756	8	8	9	9	7	8	8	8	8	8	8	7	8	8	8	8	9	9	8	8	8	8	8	8	8	7	7	8	8	8	7	中小……	2019	Journal A
1663	8	8	8	7	8	8	8	8	8	8	8	8	8	8	8	8	8	8	8	8	8	8	8	8	8	8	8	8	8	8	8	中小……	2017	Journal D
777	8	7	8	7	9	9	8	8	8	8	8	8	8	8	8	8	8	9	8	8	8	8	8	8	8	8	7	8	8	8	7	转变……	2019	Journal A
1706	8	8	8	7	9	8	8	8	8	8	8	8	8	8	8	8	8	8	8	8	8	8	8	8	8	8	7	8	8	8	7	“全……	2019	Journal C
1197	8	7	8	7	9	9	8	8	8	8	8	8	7	8	8	7	9	8	9	8	8	8	8	8	8	8	7	8	8	8	7	《学……	2019	Journal D
29	8	7	8	8	9	9	8	8	8	7	8	8	8	8	8	8	9	9	8	7	8	8	8	8	8	8	7	7	8	8	7	2020……	2019	Journal A
34	8	9	7	8	8	9	8	8	9	8	8	8	7	8	8	7	8	9	8	8	8	8	8	8	8	8	7	7	8	8	7	21世……	2017	Journal A
1725	8	8	8	8	8	8	8	8	8	8	8	8	8	8	8	8	8	8	8	8	8	8	8	8	8	8	7	8	8	8	7	本科……	2013	Journal C
67	8	7	8	7	8	9	8	8	9	8	7	8	8	8	8	7	8	9	8	8	8	8	8	8	8	8	7	8	9	8	7	城乡……	2017	Journal A
1750	7	8	8	8	8	9	8	8	9	8	8	8	8	8	8	8	8	7	8	8	8	8	8	8	8	8	7	8	8	8	7	从师……	2017	Journal C
88	9	8	9	9	8	9	8	8	8	8	9	8	8	7	7	7	9	9	8	8	8	8	7	7	8	7	7	7	8	7	8	促进……	2011	Journal A
1292	8	9	8	7	9	8	9	8	9	8	8	8	8	7	8	7	8	9	8	8	8	8	7	8	8	7	7	8	8	8	7	儿童……	2023	Journal D
1780	8	7	8	8	8	8	8	8	8	8	8	8	8	8	8	8	8	8	8	8	8	8	8	8	8	8	7	8	8	8	8	发达……	2014	Journal C
1782	7	8	8	8	8	8	8	8	8	8	8	8	8	8	8	8	8	8	8	8	8	8	8	8	8	8	7	8	8	8	8	分类……	2015	Journal C
1300	8	9	8	7	8	9	8	8	8	8	9	9	8	8	8	7	8	7	8	8	8	8	8	8	8	7	7	8	8	8	7	改革……	2019	Journal D
1783	7	7	8	8	8	8	8	8	8	8	8	8	8	8	8	8	8	8	8	8	8	8	8	8	8	8	8	8	8	8	8	高等……	2005	Journal C
1784	8	7	7	8	8	8	8	8	8	8	8	8	8	8	8	8	8	8	8	8	8	8	8	8	8	8	8	8	8	8	8	高等……	2011	Journal C
171	8	7	8	8	9	9	8	8	8	8	8	8	8	7	8	8	9	9	8	8	8	8	8	8	7	8	7	7	8	8	7	高等……	2021	Journal A
866	8	8	8	7	9	9	8	8	7	8	8	8	7	8	8	8	8	9	8	9	8	8	8	8	8	8	7	7	8	8	7	高考……	2021	Journal B
179	8	7	8	7	9	9	8	8	8	8	8	8	8	7	8	8	8	9	8	8	8	8	8	8	8	8	7	8	8	8	7	高考……	2017	Journal A
894	8	9	8	7	8	9	8	8	9	8	8	7	8	9	8	7	8	8	8	8	8	8	8	8	8	8	7	7	8	8	7	国际……	2019	Journal B
896	9	8	8	7	8	9	8	8	8	8	8	8	8	8	8	7	8	9	8	8	8	8	8	8	8	8	7	7	8	8	7	后疫……	2020	Journal B
260	8	7	8	7	9	9	8	8	9	8	8	8	8	8	8	7	8	9	8	8	8	8	8	8	8	8	6	8	8	8	7	基于……	2013	Journal A
908	9	8	8	8	9	9	8	8	8	7	8	8	7	8	7	8	8	9	8	8	7	8	8	8	8	8	6	7	9	9	7	基于……	2021	Journal B
273	8	7	8	7	9	8	8	8	8	9	8	8	7	9	8	8	8	8	8	8	8	8	8	8	8	8	7	8	8	8	7	绩效……	2022	Journal A
913	8	9	8	7	9	8	8	8	9	8	8	8	7	8	8	7	8	9	9	8	8	8	8	8	8	7	6	8	8	8	7	家庭……	2022	Journal B
293	7	8	8	7	8	8	8	8	9	8	8	9	8	8	8	8	8	7	8	8	8	8	8	8	8	8	7	8	9	8	7	教师……	2014	Journal A
926	8	8	8	7	9	9	8	8	8	7	8	8	7	8	8	9	8	8	8	8	8	8	9	8	8	8	7	7	8	8	7	教师……	2008	Journal B
1870	8	7	8	8	8	8	8	8	8	8	8	8	8	8	8	8	8	8	8	8	8	8	8	8	8	8	7	8	8	8	8	教师……	2014	Journal C
933	8	7	8	8	9	9	8	8	8	8	8	8	8	8	8	7	8	9	8	8	8	8	8	8	8	7	7	8	8	8	7	教师……	2018	Journal B
938	9	7	9	8	9	10	8	8	8	7	9	8	8	8	7	7	9	10	8	8	8	8	7	7	8	7	6	7	8	8	7	教育……	2023	Journal B
344	8	7	8	7	8	9	8	8	8	8	9	8	8	8	8	7	9	9	8	8	8	8	7	8	8	8	7	8	8	8	7	教育……	2013	Journal A
357	8	7	9	8	9	8	8	8	8	8	9	8	8	7	8	7	9	9	9	9	8	8	7	7	8	7	6	7	8	8	8	教育……	2014	Journal A
959	8	9	7	7	9	8	8	8	9	8	8	8	7	8	8	8	7	8	9	8	8	8	8	8	8	8	7	8	8	8	7	教育……	2023	Journal B
369	8	7	8	7	9	9	8	8	8	7	9	9	8	8	8	7	9	9	8	8	8	8	8	8	8	7	7	7	8	8	7	进城……	2018	Journal A
373	8	7	9	8	8	9	7	8	8	9	8	7	8	8	9	7	9	9	8	8	8	8	9	8	8	7	6	7	9	8	6	近三……	2009	Journal A
972	8	7	8	8	9	10	8	8	8	8	8	8	8	7	7	8	9	9	8	8	7	8	8	8	8	8	7	7	8	8	7	老龄……	2023	Journal B
445	8	7	8	8	9	9	8	8	8	7	8	8	9	8	8	7	9	8	8	8	8	8	8	8	8	8	7	7	8	8	7	普及……	2018	Journal A
1460	8	7	8	8	9	9	8	8	8	7	8	8	8	8	9	7	8	9	9	8	8	8	9	8	8	7	6	7	8	8	7	青少……	2010	Journal D
1000	8	7	7	7	9	8	8	8	8	8	8	8	7	9	8	8	8	9	8	8	8	8	8	8	8	8	7	8	8	8	8	情绪……	2021	Journal B
1990	7	8	8	8	8	8	7	8	8	8	8	9	8	8	8	8	8	8	8	8	8	8	8	8	8	8	7	8	8	8	8	外生……	2023	Journal C
1051	8	7	9	8	9	8	8	7	8	7	8	8	9	8	8	7	9	9	8	8	9	8	8	7	8	7	7	7	8	8	8	我国……	2020	Journal B
2027	8	8	8	8	8	8	8	8	8	8	8	8	8	8	8	8	8	8	8	8	8	8	8	8	8	8	7	8	8	8	7	我国……	2016	Journal C
1533	8	7	8	8	8	8	8	8	8	8	8	8	8	8	8	8	8	8	8	8	8	8	8	8	8	8	8	8	8	8	7	乡村……	2018	Journal D
587	8	7	8	7	9	9	8	8	8	7	8	8	8	8	7	8	8	9	8	8	8	8	9	8	8	8	7	8	8	8	7	乡村……	2019	Journal A
2038	8	8	8	7	7	8	8	8	8	8	8	8	8	8	8	8	8	8	8	8	8	8	8	8	8	8	8	8	8	8	8	项目……	2010	Journal C
2045	7	7	8	8	8	8	8	8	8	8	8	8	8	8	8	8	8	8	8	8	8	8	8	8	8	8	8	8	8	8	8	小学……	2014	Journal C
1569	8	8	7	7	8	8	8	8	8	8	8	8	8	8	8	8	8	8	8	8	8	8	8	8	8	8	8	8	8	8	8	信息……	2016	Journal D
2070	8	7	8	8	8	8	8	8	8	8	8	8	8	8	8	7	8	8	8	8	8	8	8	8	8	8	8	8	8	8	8	学校……	2021	Journal C
627	8	9	8	8	9	9	8	8	8	7	8	8	8	9	7	8	8	8	9	8	8	8	9	9	7	7	6	6	8	8	7	学校……	2015	Journal A
662	9	8	9	9	8	9	8	8	8	7	9	8	8	8	7	7	9	9	8	8	8	8	7	8	8	7	6	7	8	8	7	义务……	2019	Journal A
663	8	8	7	7	9	9	8	8	8	8	8	7	7	8	8	8	8	9	8	8	8	8	8	8	8	8	7	8	8	8	8	义务……	2015	Journal A
1125	8	9	8	7	9	8	8	8	8	7	9	8	8	8	7	8	8	8	9	8	8	8	8	8	8	8	7	7	8	8	7	应用……	2018	Journal B
1128	8	8	8	7	9	9	8	8	8	7	8	7	8	8	8	8	8	9	8	8	8	8	8	8	8	8	7	8	8	8	7	优质……	2023	Journal B
1613	8	8	8	8	8	8	9	8	8	8	8	8	8	8	8	7	8	8	8	8	8	8	8	8	8	8	6	8	8	8	8	元认……	2004	Journal D
2099	8	8	7	7	8	9	8	8	8	8	8	8	7	8	8	8	8	9	8	8	8	8	8	8	8	8	8	8	8	8	7	在线……	2020	Journal C
712	8	8	7	7	9	9	8	8	8	7	8	8	7	8	8	8	8	9	8	9	8	8	8	8	8	8	7	8	8	8	7	中国……	2014	Journal A
2122	9	8	7	8	8	9	8	8	8	7	8	8	8	8	8	7	8	9	8	8	8	8	7	8	8	8	7	8	8	8	8	中国……	2023	Journal C
2127	7	8	8	7	8	8	8	8	8	8	8	8	8	8	8	8	8	8	8	8	8	8	8	8	8	8	8	8	8	8	8	中国……	2015	Journal C
1633	8	8	8	8	9	9	8	8	8	8	8	8	8	8	8	7	8	9	8	8	8	8	8	8	8	7	6	8	8	8	7	中国……	2021	Journal D
764	8	7	8	8	9	9	8	8	8	7	8	8	8	8	8	8	8	9	8	8	8	8	8	8	8	8	7	7	8	8	7	中小……	2015	Journal A
765	8	7	8	8	9	8	8	8	8	8	9	8	8	8	8	7	8	9	8	8	8	8	8	8	8	7	7	7	8	8	8	中小……	2016	Journal A
1675	8	8	8	8	8	9	8	8	8	8	8	8	8	8	8	8	8	8	8	8	8	8	8	8	8	8	7	7	8	8	7	中学……	2017	Journal D
786	7	8	7	6	9	9	8	8	9	7	8	7	7	8	8	8	9	8	8	8	8	8	9	9	8	8	7	7	9	8	7	“双……	2020	Journal B
1193	8	7	8	7	9	9	8	8	8	8	8	8	8	8	7	8	8	9	8	8	8	8	8	8	8	8	6	8	8	8	7	“学……	2016	Journal D
32	9	8	8	7	9	9	8	8	8	7	8	7	8	8	8	7	8	9	8	8	8	8	8	8	8	8	7	7	8	8	7	21世……	2017	Journal A
40	8	8	7	7	8	9	8	8	8	8	8	8	8	8	8	8	8	9	8	8	8	8	8	8	8	8	7	7	8	8	7	THE大……	2017	Journal A
42	8	7	8	7	9	8	9	8	8	8	8	8	8	8	8	8	8	7	8	8	8	8	8	8	8	8	7	8	8	8	7	拔尖……	2015	Journal A
87	8	7	8	8	9	9	8	8	8	7	8	8	8	8	8	7	8	9	8	8	8	8	8	8	8	8	7	7	8	8	7	促进……	2017	Journal A
130	8	7	8	8	9	9	8	8	8	7	9	8	9	7	8	7	8	9	9	9	8	8	7	7	8	7	7	7	8	8	7	地方……	2012	Journal A
169	9	8	8	7	9	9	8	8	8	7	8	8	7	8	8	7	8	9	8	8	8	8	8	8	8	8	7	7	8	8	7	高等……	2013	Journal A
1793	8	8	7	7	8	9	8	8	8	8	7	8	8	8	8	8	8	8	8	8	8	8	8	8	8	8	7	8	8	8	8	高考……	2009	Journal C
876	9	8	9	9	8	9	8	8	7	7	9	8	8	8	8	7	9	9	8	8	8	8	7	8	8	7	6	6	8	8	7	高校……	2020	Journal B
191	8	7	8	7	9	9	8	8	8	7	8	7	8	8	8	8	8	8	9	8	8	8	8	9	8	8	7	7	8	8	7	高校……	2016	Journal A
199	8	7	8	7	9	8	8	8	8	7	8	7	7	9	8	8	8	7	9	8	9	8	9	8	8	9	7	7	8	8	7	高校……	2011	Journal A
219	8	7	8	7	9	9	8	8	7	7	8	8	7	8	7	8	8	8	8	8	8	8	9	8	8	8	7	8	9	8	8	工作……	2020	Journal A
892	8	7	8	7	9	9	8	8	8	7	8	8	8	8	8	7	8	9	8	8	8	8	8	8	8	8	7	7	8	8	8	规模……	2023	Journal B
895	8	9	8	7	8	9	8	8	8	8	8	8	8	8	8	7	8	8	8	8	8	8	8	8	8	8	7	7	8	8	7	国际……	2016	Journal B
233	8	7	8	8	9	8	8	8	8	8	8	8	8	8	8	7	8	8	8	8	8	8	8	8	8	8	7	8	8	8	7	国际……	2018	Journal A
244	8	8	8	7	9	9	8	8	8	8	8	7	7	8	8	8	8	9	8	8	8	8	8	8	8	8	7	7	8	8	7	何以……	2023	Journal A
254	7	8	7	7	9	9	8	8	8	8	8	7	8	9	8	8	7	8	8	8	7	8	9	9	8	8	7	8	8	8	7	基础……	2007	Journal A
904	8	8	7	7	9	9	8	8	8	7	8	8	8	8	8	8	8	7	9	8	8	8	8	8	8	8	7	7	8	8	8	基于……	2021	Journal B
264	8	7	8	7	8	9	8	8	8	8	8	8	8	8	8	7	8	7	8	9	8	8	8	8	8	8	7	7	9	9	7	基于……	2013	Journal A
1188	9	8	8	7	9	9	8	8	8	7	8	8	7	8	7	8	8	9	8	8	8	8	8	8	8	8	7	7	8	8	7	基于……	2022	Journal B
271	8	9	8	7	9	8	8	8	8	7	8	8	8	9	8	7	8	9	9	8	8	8	7	8	8	8	6	7	8	8	7	计算……	2022	Journal A
1861	7	8	7	7	8	8	8	8	8	8	8	8	8	8	8	8	8	8	8	8	8	8	8	8	8	8	8	8	8	8	8	家庭……	2011	Journal C
1381	8	7	8	7	9	9	8	8	8	7	8	8	8	8	8	8	8	9	8	8	8	8	8	8	8	8	7	7	8	8	7	家长……	2022	Journal D
915	8	7	7	7	9	9	8	8	8	8	8	8	8	9	8	7	8	9	8	8	8	8	8	8	8	8	7	7	8	8	7	家长……	2020	Journal B
916	8	7	9	8	8	9	8	8	8	8	8	8	8	8	8	7	9	9	8	8	8	8	8	8	8	7	6	7	8	8	7	家长……	2021	Journal B
1393	8	7	8	7	8	9	8	8	9	8	8	8	7	9	8	7	8	7	8	8	8	8	8	9	8	8	7	8	8	8	7	教师……	2008	Journal D
306	7	8	7	7	9	9	8	8	8	8	8	8	8	8	8	8	8	7	9	8	8	8	8	8	8	8	7	8	8	8	7	教学……	2012	Journal A
936	8	7	8	7	9	9	8	8	8	8	8	8	8	8	8	7	8	9	8	8	8	8	7	8	8	8	7	8	8	8	7	教育……	2018	Journal B
328	8	7	8	7	9	8	8	8	8	8	8	8	8	8	8	7	8	9	8	8	8	8	8	8	8	8	7	8	8	8	7	教育……	2018	Journal A
956	8	7	8	7	9	9	8	8	8	7	8	8	8	8	8	7	9	9	8	8	8	8	8	8	8	8	7	7	8	8	7	教育……	2018	Journal B
957	8	9	8	8	8	9	8	8	8	8	8	8	8	8	8	7	8	9	8	8	8	8	7	8	8	7	7	7	8	8	7	教育……	2023	Journal B
1909	8	7	8	8	8	9	8	8	8	8	8	7	8	8	8	7	8	9	8	8	8	8	8	8	8	8	7	8	8	8	7	理科……	2005	Journal C
973	8	7	8	7	9	9	8	8	8	8	8	8	8	8	8	7	8	9	8	8	8	8	8	8	8	7	7	8	8	8	7	鲤鱼……	2019	Journal B
1431	8	7	8	7	9	9	8	8	8	8	9	8	8	8	8	8	8	9	8	8	7	7	8	8	8	8	7	7	8	8	7	免费……	2014	Journal D
1447	9	7	8	7	8	9	8	8	8	8	8	8	7	8	8	7	8	9	8	8	8	8	8	8	8	8	7	8	8	8	7	农村……	2012	Journal D
443	8	7	8	7	9	9	8	8	8	7	8	8	7	8	8	7	8	9	8	8	8	8	9	8	8	8	7	8	8	8	7	贫困……	2008	Journal A
1956	8	7	8	7	8	9	8	8	8	8	8	8	8	8	8	8	8	8	8	8	8	8	8	8	8	8	7	8	8	8	7	全面……	2010	Journal C
1007	8	7	8	8	9	9	8	8	8	8	8	7	8	8	8	8	8	8	8	8	8	8	8	7	8	8	7	8	8	8	7	人文……	2020	Journal B
480	8	8	7	7	8	8	9	9	9	8	8	8	8	8	8	8	7	8	8	8	8	8	8	8	8	8	7	7	8	8	7	谁被……	2021	Journal A
1487	9	8	9	8	7	9	8	7	8	8	8	8	9	9	8	7	9	7	8	8	7	8	8	8	8	7	6	8	8	8	7	数学……	2020	Journal D
513	8	7	8	7	9	9	8	8	8	7	8	8	7	8	8	8	8	9	8	8	8	8	8	8	8	8	7	8	8	8	7	外来……	2018	Journal A
525	8	7	8	8	8	9	8	8	8	8	8	7	8	8	8	7	8	9	8	8	8	8	8	8	8	8	7	8	8	8	7	我国……	2014	Journal A
1044	8	7	8	7	8	9	8	8	8	8	8	7	8	8	8	7	8	9	8	8	8	8	8	8	8	8	7	8	8	8	8	我国……	2019	Journal B
533	8	8	7	7	9	9	8	8	8	7	8	7	8	8	8	8	8	8	9	8	8	8	8	9	8	7	7	8	8	8	7	我国……	2009	Journal A
548	8	8	7	7	9	8	8	8	9	8	8	8	7	8	8	8	7	9	8	8	8	8	8	8	8	9	7	7	8	8	7	我国……	2018	Journal A
600	8	7	8	7	9	9	8	8	8	8	9	8	8	7	8	7	8	9	8	8	9	8	7	8	9	8	6	7	8	8	7	心理……	2018	Journal A
1097	8	9	8	8	7	9	9	8	8	8	8	8	8	7	8	8	9	9	7	8	8	8	8	8	7	8	6	7	8	8	7	新时……	2022	Journal B
607	8	7	7	7	9	8	8	8	8	8	8	8	8	8	8	8	8	9	8	8	8	8	8	8	8	8	7	8	8	8	7	新型……	2015	Journal A
612	8	7	8	7	8	9	8	8	8	7	8	8	8	8	8	7	8	9	8	9	8	8	8	8	8	7	7	7	9	9	7	学前……	2017	Journal A
1110	8	7	8	7	9	9	8	8	8	7	8	8	8	9	9	8	8	9	8	8	8	8	8	8	8	7	6	7	8	8	7	学校……	2018	Journal B
622	7	8	7	7	8	8	8	8	8	8	8	8	8	8	8	8	8	8	8	8	8	8	8	8	8	8	8	8	8	8	8	学校……	2012	Journal A
1587	8	7	8	8	8	9	8	8	7	7	8	8	8	8	8	8	8	9	8	8	8	8	8	8	8	8	7	8	8	8	7	学校……	2010	Journal D
2080	8	8	8	7	8	9	8	8	8	8	8	7	8	8	8	8	8	9	8	8	8	8	8	8	8	8	7	7	8	8	7	一种……	2017	Journal C
674	9	8	8	7	9	9	8	8	8	8	9	8	8	8	8	7	8	9	8	8	8	8	7	8	8	7	6	7	8	8	7	引导……	2021	Journal A
684	8	8	7	7	9	9	8	8	8	8	8	8	7	8	8	7	8	9	8	8	8	8	8	8	8	8	7	8	8	8	7	幼儿……	2019	Journal A
2121	7	8	9	9	7	8	7	8	8	8	8	8	8	7	8	8	9	8	8	8	8	8	8	8	8	8	8	7	8	8	7	中国……	2005	Journal C
739	8	7	9	8	8	9	8	7	8	7	8	8	7	8	8	7	9	9	8	9	8	8	8	7	8	8	7	7	8	8	8	中国……	2011	Journal A
752	7	8	7	6	8	9	8	8	8	8	8	9	8	8	9	8	7	8	8	8	8	8	9	8	8	8	7	8	8	8	7	中小……	2014	Journal A
769	8	8	7	7	9	9	8	8	8	7	7	8	8	8	8	8	8	9	9	8	7	8	8	8	8	9	6	8	8	8	7	中学……	2015	Journal A
1187	8	7	8	7	9	9	8	8	8	8	9	8	8	8	7	7	9	9	8	8	8	8	8	7	8	8	7	7	8	8	7	尊重……	2019	Journal B
16	8	7	8	7	9	10	8	8	8	7	8	7	8	7	7	8	9	10	8	9	8	8	7	8	8	7	6	7	9	8	7	“全……	2018	Journal A
789	8	8	7	7	8	9	8	8	8	8	8	8	8	8	8	7	8	9	8	8	8	8	8	8	8	8	7	7	8	8	7	“一……	2020	Journal B
41	8	7	8	8	9	9	8	8	8	7	8	8	8	8	7	8	8	9	8	8	8	8	8	8	8	8	6	7	8	8	7	巴基……	2015	Journal A
47	7	6	8	8	9	9	8	8	8	7	8	8	7	8	8	9	8	9	8	8	8	8	8	8	8	8	7	7	8	8	7	北京……	2010	Journal A
1213	8	7	8	7	9	9	7	7	8	7	8	8	7	7	8	7	8	8	9	9	8	8	8	8	8	8	7	8	9	9	7	本科……	2014	Journal D
1726	8	8	7	7	8	8	8	8	8	8	8	8	8	8	8	8	8	8	8	8	8	8	8	8	8	8	7	8	8	8	7	毕业……	2015	Journal C
1233	8	8	7	7	9	9	8	8	8	7	8	8	8	8	8	7	8	8	8	8	8	8	8	8	8	8	7	8	8	8	7	初中……	2022	Journal D
837	8	7	8	8	9	9	8	8	8	7	9	8	8	8	7	7	8	8	9	9	8	8	8	8	8	7	6	7	8	8	7	大学……	2018	Journal B
1771	7	8	8	8	8	7	8	8	8	8	8	8	8	8	8	8	8	8	8	8	8	8	8	8	8	8	7	8	8	8	7	当前……	2013	Journal C
853	8	7	8	7	9	9	8	8	8	7	8	8	8	8	8	7	8	8	9	8	8	8	8	8	8	8	7	7	8	8	7	非关……	2016	Journal B
149	8	7	8	8	9	9	8	8	8	7	8	8	8	8	8	7	8	9	8	8	8	8	8	8	8	7	7	7	8	8	7	父母……	2023	Journal A
1787	8	7	9	8	8	8	8	8	8	8	9	8	8	8	8	8	8	7	7	8	8	7	8	8	8	8	8	7	8	8	7	高等……	2015	Journal C
183	8	7	8	7	9	8	8	8	8	7	8	7	8	8	8	8	8	8	9	9	8	8	8	8	8	8	7	7	8	8	7	高校……	2014	Journal A
195	8	7	8	7	8	9	8	8	8	7	8	8	8	8	8	8	8	9	8	8	8	8	8	8	8	8	7	7	8	8	7	高校……	2016	Journal A
1338	8	7	8	8	8	9	8	7	8	7	8	8	8	8	8	8	8	9	8	8	7	8	8	8	8	8	7	8	8	8	7	关于……	2011	Journal D
236	8	7	8	7	9	9	8	8	8	7	9	8	8	8	8	7	8	9	8	8	8	8	8	7	8	8	7	7	8	8	7	孩子……	2013	Journal A
1358	8	7	8	7	9	8	8	8	8	7	8	8	8	8	8	7	8	9	9	8	8	8	8	8	8	8	7	7	8	8	7	基于……	2018	Journal D
1848	7	8	7	7	8	8	8	8	8	8	8	8	8	8	8	8	8	7	8	8	8	8	8	8	8	8	8	8	8	8	8	基于……	2007	Journal C
283	9	8	9	8	8	9	7	7	8	7	9	8	8	7	8	7	9	9	8	8	8	8	8	8	8	7	6	7	8	8	7	价值……	2011	Journal A
1884	8	7	8	8	8	9	7	8	8	8	8	7	8	8	8	8	8	8	8	8	8	8	8	8	8	8	7	7	8	8	8	教育……	2010	Journal C
334	8	7	8	7	9	8	8	8	8	8	8	8	8	7	8	7	8	8	9	8	8	8	8	8	8	8	7	8	8	8	7	教育……	2017	Journal A
363	8	7	8	7	9	8	8	8	8	7	8	9	8	8	8	7	8	9	8	9	8	8	8	8	8	7	7	7	8	8	7	教育……	2021	Journal A
378	8	7	9	8	9	9	7	7	8	7	8	8	8	8	8	7	9	9	8	9	8	8	8	8	8	7	6	7	8	8	7	经济……	2022	Journal A
388	8	7	8	8	9	9	7	7	8	7	9	8	8	8	8	7	9	9	8	9	8	8	8	8	7	7	6	7	9	8	7	课程……	2016	Journal A
395	8	7	8	7	8	9	8	8	8	8	9	9	8	8	8	7	8	8	8	9	8	8	7	7	8	8	7	7	8	8	7	课堂……	2015	Journal A
968	8	9	8	7	9	8	9	8	9	7	8	8	7	9	8	7	8	7	8	9	8	8	8	8	8	7	6	7	8	8	7	课堂……	2019	Journal B
1937	8	8	7	7	8	8	8	8	8	8	8	8	8	8	8	8	8	8	8	8	8	8	8	7	8	8	7	8	8	8	8	农村……	2016	Journal C
1004	8	7	8	7	9	9	8	8	8	7	8	8	8	8	8	7	8	9	8	8	8	8	8	8	8	8	7	7	8	8	7	全国……	2014	Journal B
1037	8	8	8	7	8	9	7	8	8	7	8	8	9	8	8	7	8	9	8	8	8	8	8	8	8	8	7	7	8	8	7	为“……	2023	Journal B
1995	8	8	8	7	7	9	8	8	8	8	8	8	8	7	8	8	9	9	8	8	8	8	8	7	8	7	7	8	8	8	7	我国……	2018	Journal C
552	8	7	8	7	9	9	8	8	7	8	8	7	8	8	8	7	8	9	8	8	8	8	8	8	8	8	7	8	8	8	7	我国……	2010	Journal A
2016	8	8	7	7	8	8	7	7	8	8	8	8	7	9	8	8	8	9	8	8	8	8	9	9	8	8	7	7	8	8	7	我国……	2015	Journal C
558	8	8	7	7	9	9	8	8	9	8	8	8	7	8	8	7	8	9	8	8	8	8	8	8	8	7	7	7	8	8	7	我国……	2012	Journal A
586	8	7	8	7	9	8	8	8	8	8	9	8	8	8	8	7	8	9	8	8	8	8	8	8	8	8	6	7	8	8	7	乡村……	2022	Journal A
589	8	9	8	7	9	10	8	8	8	7	8	8	8	8	7	7	9	9	8	8	7	8	7	8	8	8	6	7	8	8	7	象牙……	2022	Journal A
1079	9	8	9	8	8	9	8	7	8	7	9	8	8	8	7	7	8	9	8	8	8	8	7	8	8	7	6	8	8	8	7	小学……	2023	Journal B
1544	8	8	8	8	8	9	8	8	8	7	8	7	7	8	8	8	8	8	8	8	8	8	8	8	8	8	8	7	8	8	7	小学……	2022	Journal D
595	8	7	8	7	9	9	8	8	8	7	8	8	7	9	8	7	8	8	9	8	8	8	8	8	8	7	7	8	8	8	7	小学……	2005	Journal A
2071	7	7	7	7	8	8	8	8	8	8	8	8	8	8	8	8	8	8	8	8	8	8	8	8	8	8	8	8	8	8	8	学校……	2013	Journal C
1114	8	9	8	7	8	9	8	8	8	7	8	8	7	8	7	8	8	9	8	8	8	8	8	9	8	7	6	8	8	8	7	寻找……	2020	Journal B
1610	8	8	8	8	8	8	8	8	8	8	8	8	8	8	8	8	8	8	8	8	8	8	8	8	8	8	6	8	8	8	6	幼儿……	2019	Journal D
1144	8	7	8	8	9	9	8	8	8	7	8	8	7	8	8	7	8	8	9	8	9	8	8	8	8	8	6	7	8	8	7	支出……	2019	Journal B
702	8	7	8	7	8	9	8	8	8	7	8	8	8	8	8	7	8	9	8	8	8	8	8	8	8	7	7	8	8	8	8	中等……	2017	Journal A
724	8	7	9	8	8	9	8	8	8	8	8	8	8	8	8	7	8	9	8	8	8	8	8	8	8	7	6	7	8	8	7	中国……	2019	Journal A
1162	8	7	8	7	9	9	8	8	9	8	7	8	7	8	8	7	8	9	8	8	8	8	8	8	8	8	7	7	8	8	7	中国……	2019	Journal B
1164	8	7	8	7	9	9	8	8	8	7	8	8	8	8	8	7	8	9	9	8	8	8	8	8	8	7	7	7	8	8	7	中国……	2019	Journal B
1171	8	7	8	7	9	9	8	8	8	7	8	8	8	9	8	7	8	9	8	8	8	8	8	8	8	7	6	7	9	8	7	中国……	2017	Journal B
744	8	7	8	8	9	9	8	7	8	8	8	8	8	8	8	8	8	9	8	8	8	8	8	8	8	7	6	7	8	8	7	中外……	2022	Journal A
760	8	7	8	7	9	8	9	8	8	8	8	8	7	8	8	7	8	9	8	8	8	8	8	8	8	8	7	7	8	8	7	中小……	2014	Journal A
1676	8	7	8	8	9	8	8	8	8	8	8	8	8	8	8	7	8	8	9	8	8	8	8	8	8	7	6	8	8	8	7	中学……	2016	Journal D
1696	8	7	8	7	8	9	8	8	8	7	8	8	7	8	8	8	8	9	8	8	8	8	8	8	8	8	7	8	8	8	7	组织……	2023	Journal D
780	8	7	8	7	9	9	8	8	8	7	8	8	7	8	8	7	8	9	8	8	8	7	8	8	8	8	7	8	8	8	7	“63……	2017	Journal B
18	8	7	8	7	9	9	8	8	8	7	9	8	8	7	7	8	8	9	8	8	8	8	8	8	8	7	7	7	8	8	7	“任……	2014	Journal A
1208	8	7	8	7	9	9	8	8	8	7	8	8	8	8	8	7	8	9	9	8	8	8	8	8	8	7	6	7	8	8	7	班级……	2018	Journal D
1733	7	8	8	7	8	8	8	8	8	8	8	8	8	8	8	7	8	8	8	8	8	8	8	7	8	8	7	8	8	8	8	测评……	2013	Journal C
1736	8	8	7	8	8	8	7	7	8	8	8	8	8	8	7	8	8	8	8	8	7	8	8	8	8	8	8	8	8	8	8	城乡……	2006	Journal C
1749	7	8	7	8	8	9	7	8	8	8	8	8	8	8	8	8	8	7	8	8	8	8	8	8	8	8	7	8	8	8	7	从高……	2015	Journal C
1752	7	8	7	7	8	8	8	8	8	8	8	8	8	8	8	8	8	8	8	8	8	8	8	8	8	8	7	8	8	8	7	促进……	2005	Journal C
827	8	7	9	8	8	9	7	7	8	8	9	8	8	7	8	7	9	9	8	8	8	8	8	8	8	7	6	7	8	8	7	大学……	2019	Journal B
97	8	7	7	6	9	8	8	8	8	7	8	7	8	8	8	8	8	8	9	8	8	8	9	9	8	8	6	8	8	8	7	大学……	2019	Journal A
835	8	7	8	7	9	8	7	8	8	7	8	8	7	8	8	8	8	9	8	9	8	8	8	8	8	8	7	7	8	8	7	大学……	2020	Journal B
127	8	7	8	7	9	9	8	8	8	7	8	8	8	8	8	7	8	9	8	9	8	8	8	7	8	8	6	7	8	8	7	当代……	2018	Journal A
136	8	7	8	7	9	8	8	8	8	7	8	7	8	8	8	8	8	9	8	8	8	8	8	8	8	8	7	7	8	8	7	滇西……	2019	Journal A
1303	8	7	7	6	9	8	8	7	7	7	8	7	8	8	8	9	7	8	9	9	8	8	9	9	8	8	7	7	8	8	8	改进……	2016	Journal D
863	9	8	8	7	9	9	8	8	8	7	8	8	7	8	8	7	8	9	8	8	7	7	8	8	8	8	7	7	8	8	7	高等……	2023	Journal B
877	8	7	8	7	9	8	8	8	8	7	9	8	8	8	8	7	8	8	9	8	8	8	8	8	8	7	7	7	8	8	7	高校……	2018	Journal B
1320	8	7	8	7	9	9	8	8	8	8	8	8	8	8	8	7	8	7	8	8	8	8	9	8	8	7	7	7	8	8	7	高中……	2013	Journal D
227	7	8	8	7	8	7	8	8	8	8	8	7	7	8	8	8	8	8	8	8	8	8	8	8	8	8	8	8	8	8	8	广东……	2005	Journal A
238	8	7	8	7	9	9	8	7	8	7	8	7	7	8	8	7	8	9	9	9	9	8	8	8	8	8	6	7	8	8	7	汉语……	2018	Journal A
923	8	7	8	7	9	8	7	8	8	7	8	8	7	8	8	8	8	9	8	8	8	8	8	8	8	8	7	8	8	8	7	教师……	2018	Journal B
1394	8	7	8	7	9	9	8	8	8	8	9	8	8	8	8	7	8	7	8	8	8	8	8	8	8	8	6	7	8	8	7	教师……	2017	Journal D
340	8	9	7	7	8	8	8	8	8	8	7	7	8	9	8	7	8	8	8	8	8	8	8	8	8	8	7	8	8	8	7	教育……	2014	Journal A
393	8	7	8	7	9	9	8	8	8	7	8	9	8	8	8	7	8	8	8	9	8	8	8	8	8	7	6	7	8	8	7	课堂……	2014	Journal A
986	8	7	8	7	9	9	8	8	8	7	8	8	8	8	8	7	8	9	8	8	8	8	8	8	8	7	7	7	8	8	7	农村……	2018	Journal B
843	8	7	8	7	9	9	8	8	8	7	9	9	8	8	7	7	9	8	9	8	8	8	7	8	8	7	6	7	8	8	7	破解……	2020	Journal B
1456	8	7	8	7	9	9	8	8	8	7	8	8	7	8	8	7	8	9	8	8	8	8	8	8	8	8	7	7	8	8	7	亲师……	2019	Journal D
1022	8	7	8	7	9	9	8	8	8	8	8	7	8	8	8	7	8	9	8	8	8	8	8	8	8	7	7	7	8	8	7	实施……	2018	Journal B
1484	8	7	8	7	9	9	8	8	8	7	8	8	7	8	8	7	8	8	8	9	8	8	8	8	8	8	6	7	9	8	7	实习……	2013	Journal D
1986	7	8	7	8	7	9	8	8	8	8	8	8	9	8	8	7	8	9	8	8	8	8	7	8	8	8	7	7	8	8	7	随班……	2016	Journal C
1504	8	8	7	7	9	8	8	8	8	8	8	8	8	8	8	7	8	8	8	8	8	8	8	8	8	8	7	7	8	8	7	团队……	2020	Journal D
1039	8	7	8	7	8	9	8	8	8	7	9	8	8	8	7	8	8	9	8	8	8	8	7	8	8	8	6	8	8	8	7	文化……	2022	Journal B
530	8	7	8	7	9	9	8	8	8	7	8	8	7	8	8	7	8	9	8	8	8	8	8	8	8	8	7	7	8	8	7	我国……	2020	Journal A
2013	7	8	8	7	8	9	7	7	8	7	8	8	7	9	8	8	8	9	8	8	7	8	9	9	8	8	7	7	8	8	7	我国……	2006	Journal C
557	8	7	8	8	9	8	7	7	8	7	9	8	8	8	8	7	9	9	8	8	8	8	8	8	8	7	7	7	8	8	7	我国……	2010	Journal A
1076	8	7	8	7	8	9	8	8	7	7	8	8	7	9	8	8	8	9	8	8	8	8	8	8	8	8	7	7	8	8	7	项目……	2022	Journal B
611	8	7	8	7	9	9	8	8	8	7	8	9	8	8	8	7	8	9	8	8	8	8	8	8	8	7	6	7	8	8	7	学历……	2016	Journal A
2064	7	8	8	7	8	8	8	8	8	8	8	8	8	8	8	7	8	8	8	8	8	8	8	8	8	8	7	7	8	8	8	学生……	2008	Journal C
617	8	8	7	7	9	9	8	8	8	7	8	8	7	8	8	7	8	8	8	8	8	8	8	8	8	8	7	8	8	8	7	学习……	2018	Journal A
647	7	8	8	8	9	8	8	8	9	8	9	8	8	7	8	7	8	9	9	8	8	8	7	7	8	7	6	7	8	8	7	以标……	2019	Journal A
2089	7	8	7	7	8	8	8	8	8	8	8	8	8	9	8	8	8	8	8	8	8	8	8	8	8	7	7	8	8	8	7	义务……	2019	Journal C
1595	8	8	7	7	8	9	8	7	7	7	8	8	7	8	8	8	9	8	8	8	8	8	8	8	8	8	7	8	8	8	8	英语……	2008	Journal D
679	8	7	8	7	9	9	8	8	8	7	8	8	8	8	8	7	8	9	8	8	8	8	8	8	8	7	6	7	8	8	8	影响……	2016	Journal A
2093	8	7	8	8	7	9	8	8	8	8	8	8	8	8	8	7	8	8	8	8	8	8	8	8	8	7	8	7	8	8	7	优质……	2014	Journal C
1603	8	8	7	7	8	8	8	8	8	8	8	8	8	8	8	8	8	7	8	8	8	8	8	8	8	8	7	7	8	8	8	幼儿……	2019	Journal D
1143	8	7	8	7	8	9	8	8	9	8	8	8	8	8	8	7	8	9	8	8	8	8	8	7	8	8	6	7	8	8	7	政策……	2021	Journal B
698	8	7	8	7	9	8	8	8	8	7	9	8	8	8	7	7	8	9	8	9	8	8	8	8	8	8	6	7	8	8	7	职业……	2015	Journal A
1630	8	7	7	7	8	9	8	8	8	8	8	7	8	8	8	8	8	8	8	8	8	8	8	8	8	8	7	8	8	8	7	中国……	2015	Journal D
1169	9	8	8	8	9	9	8	7	8	7	8	8	8	8	8	7	8	9	8	8	8	7	8	8	8	7	6	7	8	8	7	中国……	2021	Journal B
735	9	8	8	8	9	9	8	8	8	7	8	8	7	8	7	7	8	9	8	8	8	8	7	8	8	7	7	7	8	8	7	中国……	2013	Journal A
745	9	8	8	8	7	9	8	8	9	8	9	8	8	7	8	7	8	9	8	8	8	8	7	7	8	7	6	7	8	8	7	中外……	2013	Journal A
1643	8	8	8	7	8	9	8	7	8	8	8	8	8	8	8	7	8	8	8	8	8	8	8	8	8	7	7	8	8	8	7	中小……	2017	Journal D
1672	7	7	8	7	8	8	8	8	8	8	8	8	8	8	8	8	8	8	8	8	8	8	8	8	8	8	7	8	8	8	7	中学……	2005	Journal D
1689	8	8	8	7	9	9	8	8	8	8	8	8	7	7	7	8	8	8	8	8	8	8	8	8	8	8	7	7	8	8	7	专家……	2013	Journal D
15	8	7	8	7	9	9	8	8	8	7	8	8	8	7	8	7	8	9	8	7	8	8	7	8	8	7	7	8	8	8	8	“去……	2010	Journal A
22	8	7	8	7	9	8	7	8	8	7	8	8	7	8	8	8	8	9	8	8	8	8	8	8	8	8	7	7	8	8	7	“双……	2021	Journal A
1712	8	8	8	8	8	8	7	8	8	8	8	7	8	8	8	8	8	8	8	8	7	8	8	8	8	7	7	8	8	8	7	“学……	2006	Journal C
1199	8	9	8	7	8	9	8	9	8	8	8	8	7	8	8	7	8	7	8	8	8	8	8	8	8	7	6	7	8	8	7	3～6……	2008	Journal D
804	8	7	8	7	8	9	7	8	7	8	8	7	8	8	8	7	9	9	8	8	8	8	7	8	8	8	7	8	8	8	7	班级……	2013	Journal B
54	8	7	8	7	8	9	8	8	8	7	8	8	7	8	8	7	9	9	8	8	8	8	8	8	8	7	7	7	8	8	7	博士……	2022	Journal A
810	8	7	8	7	9	8	8	7	8	7	8	8	7	8	8	8	8	9	8	8	7	8	8	8	8	9	7	7	8	8	7	成长……	2023	Journal B
74	8	7	8	7	9	8	8	8	8	8	8	8	8	7	8	7	8	8	8	8	8	8	8	8	8	8	7	7	8	8	7	初中……	2011	Journal A
1755	7	8	8	7	8	8	8	7	8	8	8	8	7	8	8	7	8	8	8	8	8	8	8	8	8	8	7	8	8	8	8	大规……	2011	Journal C
100	8	7	8	7	9	9	8	8	8	7	8	8	8	8	7	7	9	9	8	8	7	7	8	8	8	8	7	7	8	8	7	大学……	2009	Journal A
1258	8	8	7	7	8	9	8	8	8	8	8	8	7	8	8	7	8	7	8	8	8	8	8	8	8	8	7	8	8	8	7	大学……	2009	Journal D
1267	8	7	8	7	9	9	8	8	8	7	8	8	7	8	8	7	8	8	8	8	7	8	8	8	8	8	7	8	8	8	7	大学……	2011	Journal D
122	8	7	8	7	8	9	8	8	8	7	9	8	8	8	8	7	8	9	8	8	8	8	8	8	8	7	6	7	8	8	7	大众……	2011	Journal A
137	8	7	8	8	9	8	7	7	8	7	9	8	8	8	8	7	8	9	8	8	8	8	8	8	8	7	7	7	8	8	7	电视……	2017	Journal A
857	9	8	8	7	9	8	9	8	9	8	8	8	7	8	8	7	8	7	8	8	8	8	7	8	8	7	6	7	8	8	7	辅助……	2019	Journal B
173	7	8	7	7	9	8	7	8	8	8	8	9	8	8	9	8	7	8	8	8	7	7	9	8	8	8	7	7	8	8	7	高等……	2021	Journal A
873	8	7	8	7	9	9	8	8	8	8	8	8	8	8	8	7	8	9	8	9	8	8	8	8	8	7	5	7	8	8	6	高校……	2016	Journal B
200	8	8	7	7	9	9	8	8	8	8	7	7	7	8	8	8	8	9	8	8	8	8	7	7	8	8	7	8	8	8	7	高校……	2012	Journal A
1326	8	7	8	7	9	9	8	7	8	7	9	8	8	8	8	7	8	9	8	8	8	8	8	8	8	7	6	7	8	8	7	高中……	2023	Journal D
1833	8	7	8	7	8	9	7	7	8	8	9	9	8	7	7	7	8	9	8	8	8	8	8	8	8	8	7	7	8	8	7	机会……	2015	Journal C
1356	8	7	8	7	9	9	8	8	9	8	8	8	7	8	7	7	8	9	8	8	8	8	8	7	8	8	6	7	8	8	7	基于……	2011	Journal D
261	8	7	8	7	9	9	8	8	8	7	8	8	8	8	8	7	8	9	8	8	8	8	7	8	8	8	6	7	8	8	7	基于……	2013	Journal A
276	8	7	8	7	8	9	8	8	8	8	8	8	8	7	8	7	8	9	8	8	8	8	8	8	8	7	6	8	8	8	7	家庭……	2019	Journal A
935	9	8	8	7	8	9	8	8	8	8	8	8	8	7	7	7	8	8	8	8	8	8	7	8	8	8	7	7	8	8	7	教研……	2021	Journal B
316	8	7	8	7	9	9	8	8	8	7	9	8	8	8	7	7	8	8	9	8	8	8	8	8	8	7	6	7	8	8	7	教育……	2007	Journal A
335	8	9	7	8	8	9	8	7	8	8	9	8	8	9	7	7	8	8	8	7	8	8	8	8	8	7	6	7	8	8	7	教育……	2019	Journal A
1406	9	8	8	7	9	9	8	8	8	8	9	8	8	7	7	7	8	9	8	8	7	8	7	7	8	8	7	7	8	7	7	教育……	2019	Journal D
368	8	7	8	7	8	9	8	8	8	7	8	8	8	7	8	8	8	9	8	8	8	8	8	8	8	7	7	7	8	8	7	进城……	2008	Journal A
372	8	7	8	7	8	9	8	8	8	7	9	8	8	7	8	8	8	9	8	8	8	8	8	8	8	7	6	7	8	8	7	近年……	2018	Journal A
382	9	8	8	7	9	8	7	8	8	7	7	8	8	8	7	7	8	9	8	9	8	8	8	9	7	7	6	7	9	8	7	聚焦……	2012	Journal A
970	8	7	8	7	9	9	8	8	8	8	7	7	8	8	8	7	8	9	8	8	8	8	8	7	8	7	7	8	8	8	7	空间……	2014	Journal B
1459	8	7	8	7	9	9	8	8	8	7	9	8	8	7	8	7	8	8	9	8	8	8	8	8	8	7	6	7	8	8	7	青少……	2014	Journal D
1478	7	7	8	7	8	9	8	8	8	8	8	8	8	8	8	7	8	7	8	8	8	8	8	8	8	8	7	8	8	8	7	谁的……	2021	Journal D
1495	8	8	7	6	8	9	8	8	8	8	8	8	8	8	8	7	9	9	8	8	8	8	8	8	8	7	6	7	8	8	7	特殊……	2016	Journal D
1034	8	7	8	7	9	9	8	7	8	7	8	8	8	8	7	8	8	8	8	8	8	8	8	8	8	8	7	7	8	8	7	同伴……	2022	Journal B
512	8	9	8	7	8	9	8	8	9	8	7	7	7	9	8	7	8	8	8	8	8	8	8	8	8	7	6	7	8	8	7	投资……	2021	Journal A
522	8	7	8	7	9	9	8	8	8	7	8	8	7	8	8	7	8	9	8	8	8	8	8	8	8	7	7	7	8	8	7	我国……	2009	Journal A
529	9	8	9	8	8	9	8	7	8	7	8	8	8	8	8	7	9	9	8	8	7	7	8	8	7	7	6	7	8	8	7	我国……	2018	Journal A
544	8	7	8	7	8	9	8	8	7	8	8	7	7	8	8	8	8	9	8	8	8	8	8	8	8	8	7	7	8	8	7	我国……	2018	Journal A
1052	8	7	8	7	8	9	8	8	7	8	8	7	7	8	8	7	9	9	8	8	8	8	8	8	7	8	7	8	8	8	7	我国……	2008	Journal B
553	8	7	8	7	9	9	8	8	8	7	8	8	7	8	8	7	8	9	8	8	8	8	8	7	8	8	7	7	8	8	7	我国……	2014	Journal A
1056	8	7	8	7	9	9	8	8	8	7	8	8	8	8	8	7	8	9	8	8	8	8	8	8	8	7	6	7	8	8	7	我国……	2019	Journal B
565	8	7	8	7	9	8	8	8	8	7	8	8	8	8	8	8	8	9	8	8	8	8	8	8	8	7	6	7	8	8	7	我国……	2011	Journal A
1063	8	9	8	7	8	8	8	8	9	8	8	8	8	8	8	7	8	9	8	8	8	8	7	7	8	8	6	7	8	8	6	我国……	2023	Journal B
2031	8	8	8	8	8	8	8	7	8	8	8	8	8	8	7	7	8	8	8	8	8	8	8	7	8	8	7	8	8	8	7	我国……	2014	Journal C
2042	7	8	7	6	8	8	8	8	8	8	8	7	8	8	8	8	7	8	8	8	8	8	8	8	8	8	8	8	8	8	8	小学……	2016	Journal C
2081	8	7	8	7	9	9	8	8	8	7	8	7	8	8	8	7	9	9	8	8	8	8	7	7	8	8	7	7	8	8	7	义务……	2017	Journal C
654	7	8	8	7	8	9	8	8	8	8	8	8	8	8	8	7	8	9	8	8	7	8	8	8	8	7	7	7	8	8	7	义务……	2017	Journal A
667	8	7	8	7	8	9	8	8	8	7	8	8	7	8	8	7	8	9	8	8	8	8	8	8	8	8	7	7	8	8	7	义务……	2018	Journal A
1124	8	7	8	7	9	9	8	8	8	7	8	8	7	8	8	8	8	9	8	8	8	8	8	8	7	8	6	7	8	8	7	音乐……	2017	Journal B
1136	8	7	8	7	8	9	8	8	8	7	8	7	8	8	8	7	8	9	8	8	7	8	8	8	8	8	7	7	8	8	8	在线……	2020	Journal B
2105	8	7	7	7	8	8	8	8	8	8	8	8	8	8	8	8	8	8	8	8	8	8	8	8	8	8	7	7	8	8	7	知名……	2006	Journal C
699	8	7	8	7	9	9	8	8	8	7	8	8	8	8	7	7	8	9	8	8	8	8	8	8	8	8	6	7	8	8	7	智力……	2018	Journal A
701	8	8	7	7	9	8	8	8	8	7	8	8	7	8	8	7	8	9	8	8	8	8	8	8	8	8	7	7	8	8	7	中等……	2023	Journal A
707	8	7	8	7	9	9	8	8	8	7	9	8	7	8	8	7	8	8	8	8	8	7	8	8	8	7	7	8	8	8	7	中国……	2012	Journal A
1172	8	7	9	8	8	9	8	8	8	7	9	8	7	8	8	7	9	8	8	8	8	8	7	8	8	7	6	7	8	8	7	中国……	2019	Journal B
2129	8	8	8	7	8	9	8	8	8	8	8	8	7	8	8	7	8	7	8	8	8	8	8	8	8	8	7	7	8	8	7	中荷……	2010	Journal C
1180	8	8	7	7	9	8	8	8	8	8	8	8	7	8	8	7	8	9	8	8	7	8	8	8	8	8	7	7	8	8	7	中小……	2022	Journal B
1666	8	7	8	7	8	9	8	8	8	8	8	8	7	8	8	7	8	8	8	8	8	8	8	8	8	8	7	7	8	8	7	中学……	2017	Journal D
1688	7	7	8	7	9	9	8	8	8	7	8	8	7	7	7	8	8	8	8	8	8	8	8	8	8	8	7	8	8	8	8	专家……	2014	Journal D
7	8	7	8	7	9	8	8	8	8	7	8	8	8	8	8	7	8	8	8	9	8	8	8	8	8	7	6	7	8	8	7	“单……	2015	Journal A
1710	8	7	8	7	8	9	8	8	7	8	8	7	8	8	8	8	8	9	8	8	7	8	8	8	8	7	6	8	8	8	7	“双……	2020	Journal C
1194	8	7	8	7	9	9	7	8	8	8	8	7	8	7	8	7	8	8	9	9	8	8	8	8	8	7	6	7	8	8	7	“学……	2009	Journal D
1713	8	8	8	8	8	8	7	8	7	8	8	7	8	8	8	8	8	8	8	8	8	8	8	8	8	7	6	8	8	8	7	“异……	2015	Journal C
796	8	7	8	7	9	9	8	7	8	7	8	8	8	7	8	7	8	9	9	8	8	8	8	7	7	8	7	7	8	8	7	20世……	2007	Journal B
1202	8	7	8	7	9	9	8	8	8	7	8	8	7	8	8	7	8	7	8	8	8	8	8	8	8	8	7	7	8	8	7	6-14……	2017	Journal D
50	8	7	8	7	9	8	8	8	8	7	8	8	8	8	7	7	8	8	9	9	8	8	7	8	8	8	6	7	8	8	7	本科……	2021	Journal A
59	8	7	8	8	9	9	8	8	8	8	8	7	7	8	8	7	8	9	8	8	8	8	7	8	8	7	6	7	8	8	7	测度……	2009	Journal A
1234	8	7	8	7	9	9	8	8	8	7	8	7	7	9	8	7	8	7	8	8	8	8	8	8	8	7	7	8	8	8	7	初中……	2007	Journal D
1235	8	7	8	7	9	9	8	8	8	7	8	8	8	7	7	7	8	8	9	8	8	8	8	7	8	8	7	7	8	8	7	初中……	2007	Journal D
828	8	7	8	7	8	9	8	7	8	7	8	8	7	8	8	7	8	9	8	8	8	8	8	8	8	7	7	7	8	8	8	大学……	2004	Journal B
829	8	7	8	7	9	9	8	8	8	7	8	7	8	8	8	7	8	7	9	8	8	8	8	8	8	7	7	7	8	8	7	大学……	2011	Journal B
1268	9	8	8	7	9	8	9	8	8	7	8	8	7	8	7	7	8	9	8	8	7	8	7	8	7	8	7	7	8	8	7	大学……	2013	Journal D
120	8	8	7	7	9	9	8	8	9	8	8	8	7	8	8	7	7	7	8	8	8	8	8	8	8	7	6	8	8	8	7	大学……	2016	Journal A
124	8	7	8	7	9	9	8	8	8	7	8	7	7	8	8	7	8	9	8	8	8	7	8	8	8	8	7	7	8	8	7	当代……	2017	Journal A
852	8	9	8	7	8	9	8	8	8	7	8	8	7	8	8	7	8	8	8	8	8	8	8	8	8	7	6	7	8	8	7	反思……	2022	Journal B
151	8	8	7	7	8	9	8	8	8	7	8	8	8	8	8	7	8	8	8	8	7	8	8	8	8	7	8	7	8	8	7	父母……	2017	Journal A
865	8	7	8	8	9	9	8	8	8	7	8	7	7	8	8	7	8	8	8	8	8	8	8	8	8	7	7	7	8	8	7	高考……	2016	Journal B
189	8	7	8	7	9	9	8	8	9	8	8	8	7	8	7	7	8	9	8	8	8	8	7	7	8	8	6	7	8	8	7	高校……	2012	Journal A
197	8	7	8	7	8	9	8	8	8	7	8	7	7	8	8	8	8	8	8	8	8	8	8	8	8	8	7	7	8	8	7	高校……	2015	Journal A
1324	8	7	8	7	9	9	8	8	8	7	8	8	8	8	8	7	8	8	8	8	8	8	8	8	8	7	6	7	8	8	7	高中……	2021	Journal D
240	8	9	8	7	8	9	8	8	9	8	8	8	7	8	8	7	8	9	8	8	7	8	7	7	8	7	6	7	8	8	7	合并……	2022	Journal A
907	8	9	8	7	8	9	8	8	8	8	8	8	8	7	8	7	8	7	8	8	8	8	7	7	8	8	7	7	8	8	7	基于……	2012	Journal B
1366	8	8	7	7	9	9	8	8	8	7	8	8	8	8	8	7	8	9	8	8	8	8	8	7	7	8	6	7	8	8	7	基于……	2018	Journal D
1860	8	7	8	8	8	8	7	8	8	8	8	8	8	8	8	7	8	8	7	8	8	8	7	7	8	8	8	8	8	8	7	家庭……	2018	Journal C
917	8	7	8	8	9	8	7	7	7	8	9	9	8	8	8	7	8	8	8	8	8	8	8	8	8	7	6	7	8	8	7	健康……	2017	Journal B
931	8	7	8	6	8	9	8	8	9	7	8	8	8	8	8	7	8	7	8	8	8	8	9	9	8	7	6	7	8	8	7	教师……	2019	Journal B
302	8	7	8	7	9	8	8	8	7	7	8	8	8	8	7	8	8	8	8	8	8	8	8	8	8	8	7	7	8	8	7	教师……	2014	Journal A
308	8	7	8	7	8	9	8	8	8	7	8	8	9	7	8	7	8	9	8	8	8	8	7	8	8	8	6	7	8	8	7	教学……	2016	Journal A
1402	8	7	8	7	9	9	8	8	8	7	9	8	8	8	8	7	8	7	9	8	8	8	7	8	8	7	6	7	8	8	7	教学……	2021	Journal D
317	8	7	7	6	9	8	8	8	8	8	9	9	7	8	8	8	7	8	9	8	7	8	7	8	8	7	6	8	8	8	8	教育……	2020	Journal A
939	8	7	8	8	9	9	8	8	8	7	8	8	8	7	8	7	8	9	8	8	8	8	8	8	8	7	6	7	8	8	6	教育……	2020	Journal B
1886	7	8	7	7	8	8	8	8	8	8	8	8	8	8	8	8	8	8	8	8	8	8	8	7	8	8	7	7	8	8	7	教育……	2010	Journal C
332	8	7	8	7	9	8	8	8	8	7	9	8	8	7	7	7	8	9	8	8	8	8	7	8	8	8	7	7	8	8	7	教育……	2006	Journal A
386	8	8	9	8	8	9	8	8	8	7	8	7	7	8	8	7	9	9	8	8	7	7	8	7	7	8	7	7	8	8	7	科学……	2011	Journal A
1415	8	7	8	7	9	9	8	8	8	8	9	8	8	7	7	6	8	9	9	8	8	8	7	7	8	8	6	7	8	8	7	跨学……	2017	Journal D
1418	8	7	8	7	9	9	8	8	8	7	8	8	7	8	8	7	8	9	8	8	8	8	8	8	8	7	6	7	8	8	7	留守……	2015	Journal D
1429	8	7	8	7	9	9	8	8	8	7	8	8	8	8	8	7	8	8	8	8	8	8	8	8	8	7	6	7	8	8	7	梅州……	2006	Journal D
1430	8	7	8	7	8	8	8	8	8	7	8	8	8	8	8	7	8	8	8	8	8	8	8	8	8	8	7	7	8	8	7	媒介……	2015	Journal D
985	8	7	8	7	9	9	8	8	8	7	8	8	8	8	8	7	8	7	8	8	8	8	8	8	8	7	7	7	8	8	7	哪些……	2017	Journal B
437	8	7	8	7	9	9	8	8	8	7	8	8	8	8	7	7	8	9	8	8	8	8	8	8	8	7	6	7	8	8	7	农民……	2016	Journal A
1464	7	8	8	7	9	8	7	8	8	7	8	8	8	9	8	8	7	8	8	8	8	8	8	7	8	8	6	8	8	8	7	情绪……	2016	Journal D
1972	7	8	8	7	8	8	8	8	8	8	8	8	7	8	8	8	8	8	8	8	7	7	8	7	8	8	7	8	8	8	8	省际……	2014	Journal C
1021	8	7	8	7	9	8	8	8	8	7	8	8	8	8	8	7	8	7	8	8	8	8	8	8	8	7	7	8	8	8	7	时间……	2015	Journal B
491	8	7	9	8	8	9	8	8	8	8	8	8	8	7	8	7	9	9	7	8	8	8	7	7	8	7	6	7	8	8	7	世界……	2023	Journal A
1983	8	7	7	8	8	9	8	8	8	8	8	8	8	8	7	7	8	8	8	8	8	8	7	8	8	8	7	7	8	8	7	熟手……	2012	Journal C
498	8	7	8	7	9	9	8	8	8	7	8	8	8	8	8	7	8	9	8	8	8	8	8	8	8	7	6	7	8	8	6	数学……	2009	Journal A
1042	8	7	8	7	9	8	8	8	8	7	8	8	7	8	8	7	8	9	8	7	8	8	8	8	8	8	7	7	8	8	7	我国……	2023	Journal B
578	8	7	8	7	9	9	8	8	8	8	8	7	7	8	8	7	8	9	8	8	8	8	8	8	8	7	6	7	8	8	7	西部……	2008	Journal A
583	9	8	8	7	9	9	8	8	8	7	8	7	7	8	8	7	8	9	8	8	7	7	8	8	8	7	7	7	8	8	7	县域……	2014	Journal A
2036	7	8	8	8	8	7	7	7	8	8	7	7	8	8	8	8	8	8	8	8	8	8	8	8	8	8	8	8	8	8	7	现行……	2006	Journal C
1073	8	7	8	7	8	9	8	8	8	7	8	7	8	8	8	7	9	9	8	8	7	8	8	9	8	7	6	7	8	8	7	乡村……	2020	Journal B
1535	7	8	7	7	8	9	8	8	8	7	8	8	7	8	8	7	8	8	8	8	8	8	8	8	8	8	7	8	8	8	7	小学……	2007	Journal D
1538	7	8	7	7	8	8	8	8	8	8	7	8	7	8	8	8	8	8	8	8	8	8	8	8	8	8	7	8	8	8	7	小学……	2011	Journal D
1539	7	8	7	7	8	8	8	8	8	8	7	8	7	8	8	8	8	8	8	8	8	8	8	8	8	8	7	8	8	8	7	小学……	2012	Journal D
1546	8	7	8	7	9	8	8	8	8	8	8	8	7	8	8	7	8	7	8	8	8	8	8	8	8	8	7	7	8	8	7	小学……	2014	Journal D
599	8	7	8	7	9	9	8	8	8	7	8	8	8	8	7	7	8	8	8	8	8	8	8	8	8	8	6	7	8	8	7	校长……	2018	Journal A
1088	8	7	8	7	9	9	8	7	8	7	9	8	8	7	7	8	8	8	8	8	8	8	8	8	8	7	6	7	8	8	8	校长……	2016	Journal B
628	9	8	8	7	9	9	8	8	8	7	9	8	8	8	8	7	8	8	7	8	8	7	8	7	8	7	6	7	8	8	7	学校……	2023	Journal A
630	8	7	8	8	8	9	8	7	8	7	9	8	8	7	8	7	9	9	8	8	8	8	8	7	8	7	6	7	8	8	7	学业……	2016	Journal A
641	8	7	9	8	9	8	8	8	8	7	9	8	8	7	7	7	9	9	8	9	8	8	7	7	8	7	6	7	8	8	6	一流……	2016	Journal A
650	9	7	8	8	8	9	8	8	8	7	8	8	8	7	7	7	9	10	8	8	8	8	7	7	8	7	6	7	8	8	7	以新……	2016	Journal A
652	8	7	8	7	8	9	8	8	8	7	8	7	8	7	7	8	8	9	8	8	8	8	8	8	8	8	7	7	8	8	7	以学……	2013	Journal A
661	8	7	8	7	9	8	7	8	8	8	8	8	7	8	8	7	8	9	8	8	8	8	8	7	8	8	7	7	8	8	7	义务……	2014	Journal A
1121	8	7	8	7	8	8	8	8	8	7	8	8	8	8	7	7	8	8	8	8	8	8	8	8	8	8	8	7	8	8	7	义务……	2018	Journal B
2092	7	8	7	7	7	8	8	8	8	8	8	8	8	8	8	7	8	8	8	8	8	8	8	8	8	8	7	8	8	8	7	用项……	2012	Journal C
683	8	7	8	7	9	8	9	8	8	8	8	8	8	7	7	7	8	9	8	8	8	8	7	7	8	8	7	7	8	8	7	有效……	2010	Journal A
685	8	7	8	7	9	9	8	8	8	7	8	8	8	8	8	7	8	9	8	8	8	8	7	7	8	7	6	8	8	8	7	幼儿……	2020	Journal A
2097	8	7	8	8	9	9	7	7	7	7	7	7	7	8	8	7	8	8	8	8	8	8	8	8	8	8	8	8	8	8	8	幼儿……	2012	Journal C
1139	8	7	8	7	8	9	8	8	7	8	8	7	8	8	8	7	8	9	8	8	7	8	8	8	8	8	7	7	8	8	7	在线……	2022	Journal B
2109	8	8	8	7	8	8	7	8	8	8	8	8	8	8	8	8	8	7	8	8	8	8	8	8	8	8	6	7	8	8	7	智力……	2021	Journal C
730	8	7	8	7	9	9	8	8	8	7	8	7	8	8	8	7	8	9	9	8	7	8	8	8	8	7	6	7	8	8	7	中国……	2021	Journal A
1173	8	7	8	7	9	9	8	8	8	7	8	8	8	8	7	7	9	9	8	8	8	8	7	7	8	7	7	7	8	8	7	中国……	2023	Journal B
1637	8	7	8	8	8	8	8	8	8	7	8	8	8	8	8	7	8	8	8	8	8	8	7	8	8	8	7	7	8	8	7	中小……	2022	Journal D
750	8	7	8	7	8	9	8	8	8	8	8	7	8	8	8	7	8	9	8	8	7	8	8	8	8	8	6	7	8	8	7	中小……	2013	Journal A
1669	8	8	8	8	8	8	8	8	8	7	8	8	7	8	7	7	8	8	8	8	8	8	8	8	8	8	7	7	8	8	7	中学……	2013	Journal D
1670	7	8	8	7	8	8	8	8	8	7	8	8	8	8	8	7	8	8	8	8	8	8	8	8	8	8	7	7	8	8	7	中学……	2012	Journal D
1673	8	7	7	7	8	8	8	8	8	8	8	8	7	8	8	8	8	8	8	8	8	8	8	8	8	8	7	7	8	8	7	中学……	2012	Journal D
1	8	8	8	7	9	8	8	8	8	7	8	8	8	8	7	7	8	9	8	8	7	8	8	8	7	8	6	7	8	8	7	“90……	2015	Journal A
13	8	7	8	8	7	9	8	8	8	8	8	8	8	7	7	7	9	9	8	8	8	8	7	7	8	8	6	7	8	8	7	“基……	2018	Journal A
1122	8	8	7	7	9	8	8	8	8	8	8	8	7	8	8	8	8	7	8	8	8	8	8	8	8	7	6	7	8	8	7	“因……	2019	Journal B
1540	8	7	7	8	9	9	8	8	8	7	8	8	7	7	8	7	8	8	8	8	8	8	8	7	8	7	7	8	8	8	7	《小……	2007	Journal D
39	8	7	8	7	8	9	8	8	8	8	8	8	8	8	8	7	8	8	8	8	7	8	8	8	8	7	6	7	8	8	7	Rasc……	2012	Journal A
1238	8	7	8	7	8	9	8	8	8	7	8	8	7	8	8	7	8	9	8	8	7	8	8	8	8	7	7	7	8	8	7	川渝……	2014	Journal D
81	8	7	8	7	9	8	8	8	8	7	8	7	8	8	8	7	8	8	9	8	7	8	8	8	8	8	6	7	8	8	7	创业……	2014	Journal A
1251	8	7	8	7	9	9	8	8	8	7	8	8	7	8	7	7	8	9	8	8	8	8	8	8	8	7	6	7	8	8	7	大学……	2016	Journal D
1759	7	8	7	7	8	8	8	7	8	8	8	8	8	8	8	7	8	8	8	8	8	8	8	8	8	8	7	7	8	8	7	大学……	2010	Journal C
1761	7	7	8	7	8	8	8	7	8	7	8	8	7	8	8	8	8	8	8	8	8	8	8	8	8	8	7	8	8	8	7	大学……	2009	Journal C
105	8	8	7	7	9	9	8	8	8	8	7	7	7	7	7	8	8	8	9	8	8	8	8	8	8	8	5	7	8	8	8	大学……	2018	Journal A
1275	8	7	8	7	9	9	8	8	8	7	8	8	8	8	7	7	8	7	8	8	8	8	8	8	8	7	7	7	8	8	7	大学……	2010	Journal D
128	8	7	8	7	9	8	8	8	8	7	8	8	7	8	8	7	8	9	8	8	8	8	8	8	8	7	6	7	8	8	7	当前……	2014	Journal A
869	8	7	8	7	9	9	8	8	8	7	8	7	7	8	7	7	8	8	9	8	8	8	8	8	8	7	7	7	8	8	7	高考……	2014	Journal B
187	8	7	7	6	9	9	8	8	8	7	8	8	7	8	8	8	8	9	8	8	8	8	8	7	8	7	7	7	8	8	7	高校……	2015	Journal A
880	8	7	8	7	9	9	8	8	8	7	8	8	7	8	8	7	8	9	8	8	7	8	8	8	7	8	6	7	8	8	7	高中……	2020	Journal B
883	8	7	8	7	8	9	8	8	8	7	8	8	8	7	8	7	8	8	8	8	8	8	8	7	8	8	7	7	8	8	7	高中……	2015	Journal B
1819	8	8	7	8	9	7	8	8	8	8	7	7	8	8	8	7	9	8	8	7	7	8	8	7	8	8	8	7	8	8	7	公办……	2009	Journal C
246	8	7	8	8	9	9	7	7	8	7	8	8	8	7	7	8	8	9	8	8	7	8	8	8	8	7	7	7	8	8	7	湖北……	2006	Journal A
1839	8	8	8	7	8	9	8	7	8	8	8	8	7	8	7	7	8	8	8	8	8	8	7	8	7	8	7	8	8	8	7	基于……	2016	Journal C
1369	8	7	8	7	9	9	8	8	8	8	8	7	8	8	8	7	8	7	8	8	8	8	8	7	8	8	6	7	8	8	7	基于……	2019	Journal D
1373	8	7	8	7	8	9	8	8	9	8	8	8	8	8	7	7	8	8	8	8	8	8	8	7	8	7	6	7	8	8	7	基于……	2013	Journal D
269	8	7	8	7	8	8	7	8	8	7	9	8	8	8	8	7	8	9	8	8	9	8	7	8	8	7	6	7	8	8	7	激励……	2012	Journal A
285	8	7	9	8	8	9	8	7	8	7	8	8	7	8	8	7	9	10	8	8	7	8	8	7	7	7	6	7	8	8	7	建立……	2005	Journal A
1385	8	7	9	8	8	9	8	8	8	7	8	8	8	8	7	7	9	8	8	8	7	7	8	8	8	7	6	7	8	8	7	教师……	2008	Journal D
327	8	7	8	7	9	8	8	7	8	8	8	7	8	8	8	7	8	9	8	8	8	8	8	8	7	8	6	7	8	8	7	教育……	2014	Journal A
338	8	7	8	8	8	8	8	8	8	7	8	8	7	8	7	7	8	8	8	8	8	8	8	8	8	8	7	7	8	8	7	教育……	2022	Journal A
948	8	7	8	7	9	8	8	8	8	7	8	8	8	8	8	7	8	8	8	8	7	8	8	8	8	7	6	8	8	8	7	教育……	2017	Journal B
1421	8	7	8	7	9	8	8	8	8	7	8	8	7	7	8	7	8	9	8	8	8	7	8	8	8	8	7	7	8	8	7	流动……	2012	Journal D
407	8	7	8	7	9	8	8	8	8	7	8	8	7	8	8	7	8	9	8	8	8	8	8	8	8	7	6	7	8	8	7	流动……	2010	Journal A
1446	8	7	8	7	8	9	8	8	8	7	8	8	7	8	8	7	8	9	8	8	8	8	8	8	8	7	6	7	8	8	7	农村……	2013	Journal D
458	8	7	8	7	9	8	8	8	8	7	9	8	8	7	7	7	8	8	9	9	8	8	7	8	8	7	6	7	8	8	7	区域……	2018	Journal A
1466	8	7	8	7	9	9	8	8	8	7	8	7	8	8	8	7	8	9	8	8	7	8	8	7	8	7	7	7	8	8	7	区域……	2008	Journal D
1018	8	7	8	7	8	9	8	8	8	7	8	7	8	8	8	7	8	9	8	8	8	8	8	8	8	7	6	7	8	8	7	身份……	2022	Journal B
492	8	7	8	7	9	9	8	8	8	8	8	8	8	7	7	7	9	9	8	8	8	8	7	7	8	7	6	7	8	8	7	世界……	2019	Journal A
500	8	7	8	7	9	8	8	8	8	7	8	8	8	8	7	7	8	9	8	8	8	8	7	8	8	7	6	8	8	8	7	税费……	2009	Journal A
503	8	7	8	7	9	8	8	8	8	7	8	7	8	8	8	7	8	9	8	8	8	8	8	8	7	8	6	7	8	8	7	随迁……	2016	Journal A
1494	8	8	7	7	8	9	8	8	8	8	8	7	8	8	8	7	8	9	8	8	8	8	8	8	7	7	6	7	8	8	7	特殊……	2004	Journal D
1031	8	7	8	7	9	8	8	8	8	7	8	8	8	8	7	7	8	9	8	8	8	8	7	8	8	8	6	7	8	8	7	体育……	2021	Journal B
518	8	7	8	7	9	8	8	8	8	7	8	7	8	8	8	8	8	8	9	8	7	8	8	8	8	7	6	7	8	8	7	文化……	2017	Journal A
1994	7	8	7	7	8	8	7	7	8	8	8	7	8	8	8	8	8	8	8	8	8	8	8	8	8	8	7	8	8	8	7	我国……	2014	Journal C
1045	8	7	8	7	9	9	8	8	8	7	8	7	8	8	7	7	8	9	8	8	8	8	7	8	8	7	7	7	8	8	7	我国……	2023	Journal B
1062	7	8	7	8	8	9	7	7	8	8	9	8	7	8	8	7	9	9	8	8	8	7	8	8	8	7	6	7	8	8	7	我国……	2014	Journal B
2043	7	8	7	7	7	8	8	8	8	8	8	8	8	8	8	8	8	8	7	7	8	8	8	8	8	8	7	8	8	8	7	小学……	2012	Journal C
1549	8	8	7	7	8	8	8	8	8	8	8	8	7	8	8	7	7	8	8	8	8	8	8	8	8	8	7	7	8	8	7	小学……	2016	Journal D
2053	8	7	8	7	8	8	8	7	8	7	8	8	7	8	8	7	8	8	8	8	8	8	8	8	8	8	7	8	8	8	7	校长……	2017	Journal C
1091	8	7	7	6	8	9	8	8	7	8	8	8	7	8	8	7	8	9	9	8	7	8	8	8	8	8	7	7	8	8	7	新高……	2023	Journal B
1589	8	7	8	8	8	8	8	8	8	7	8	8	8	7	8	8	8	8	8	8	8	8	7	7	8	8	7	7	8	8	7	寻求……	2006	Journal D
634	8	7	8	7	8	9	8	8	8	7	8	8	7	8	7	7	8	9	8	8	8	8	7	8	8	8	7	7	8	8	7	研究……	2021	Journal A
636	8	7	9	8	8	9	7	7	8	7	8	8	9	7	8	7	9	8	8	8	8	8	8	8	7	7	6	7	8	8	7	研究……	2012	Journal A
637	8	7	8	7	9	8	8	8	8	8	8	8	8	7	8	7	8	9	8	8	8	8	7	7	8	7	7	7	8	8	7	研究……	2016	Journal A
1602	8	8	7	7	9	9	8	8	8	8	8	8	7	8	8	7	8	7	8	8	8	8	8	8	7	8	6	7	8	8	7	有经……	2006	Journal D
1605	8	8	7	7	8	8	8	8	8	8	8	8	7	8	8	7	8	7	8	8	8	8	8	8	8	8	6	7	8	8	8	幼儿……	2017	Journal D
1616	8	9	8	7	8	9	8	7	8	8	9	8	7	7	8	7	8	9	8	8	7	8	7	8	8	8	7	7	8	7	6	运用……	2011	Journal D
708	8	7	8	7	8	9	8	8	8	7	8	7	8	8	7	7	9	9	8	8	8	8	8	7	8	8	6	7	8	8	7	中国……	2007	Journal A
1163	8	7	8	7	9	9	8	8	8	7	8	8	8	7	8	7	8	9	8	8	8	8	7	7	8	7	6	8	8	8	7	中国……	2019	Journal B
1631	8	7	8	7	9	8	8	8	8	8	9	8	7	7	8	7	8	9	8	8	8	8	8	7	8	7	6	7	8	8	7	中国……	2020	Journal D
741	8	7	8	8	9	8	7	7	8	7	8	8	8	8	8	7	8	9	8	8	7	8	8	8	8	7	7	7	8	8	7	中美……	2014	Journal A
1641	8	7	8	7	8	9	8	7	8	8	8	7	8	8	8	7	8	8	8	8	8	8	8	8	8	7	7	7	8	8	7	中小……	2011	Journal D
1644	8	7	8	7	9	8	8	8	9	8	8	8	7	7	8	7	8	9	8	8	7	8	8	8	8	7	6	7	8	8	7	中小……	2022	Journal D
1650	8	7	8	7	8	8	8	8	8	7	7	8	8	8	8	7	8	8	8	8	8	8	8	8	8	8	7	7	8	8	7	中小……	2008	Journal D
1671	8	7	8	7	8	8	8	8	8	8	7	8	7	8	8	7	8	8	8	8	8	8	8	8	8	8	7	7	8	8	7	中学……	2013	Journal D
1684	8	8	7	7	8	8	8	8	8	7	8	8	8	8	8	7	8	8	8	8	8	8	8	8	8	7	7	7	8	8	7	中央……	2017	Journal D
24	8	7	8	7	8	9	7	7	8	8	9	8	7	8	8	7	8	9	8	8	8	7	8	7	8	7	7	7	8	8	7	“双……	2022	Journal A
791	8	7	8	7	8	9	7	7	8	8	8	8	9	8	8	7	9	8	8	8	7	7	8	8	8	7	6	7	8	8	7	1965……	2015	Journal B
1723	8	8	7	7	8	8	8	8	8	8	7	7	8	8	7	7	8	8	8	8	8	8	8	8	8	8	7	7	8	8	7	澳大……	2013	Journal C
1730	8	7	8	8	9	8	8	7	8	7	8	8	8	7	8	8	8	8	8	8	8	8	7	7	8	7	7	7	8	8	7	不同……	2017	Journal C
1739	8	7	7	7	9	8	8	8	8	7	8	7	7	8	8	7	8	8	8	8	8	8	8	8	8	8	7	7	8	8	7	城乡……	2017	Journal C
834	8	7	8	7	8	9	8	8	8	8	8	7	7	8	8	7	8	9	8	8	7	8	8	8	7	8	6	7	8	8	7	大学……	2016	Journal B
1271	8	7	8	6	9	9	8	8	8	7	8	8	7	8	8	7	8	7	8	8	8	8	8	8	8	8	6	7	8	8	7	大学……	2015	Journal D
1772	8	9	8	7	9	8	7	7	8	7	8	7	8	7	7	8	7	7	8	8	7	8	8	8	8	8	8	7	8	8	8	德国……	2020	Journal C
1777	8	7	8	8	8	9	8	7	7	7	8	8	7	8	7	8	8	9	8	8	7	7	8	8	7	8	7	7	8	8	8	对外……	2013	Journal C
1293	8	7	8	7	8	9	8	8	8	7	8	7	8	7	8	7	8	9	8	8	8	8	8	7	8	7	6	7	8	8	8	儿童……	2014	Journal D
854	8	7	8	7	9	8	7	7	8	8	9	8	7	8	7	7	8	9	8	9	7	8	7	8	8	8	6	7	8	8	7	非货……	2019	Journal B
856	8	7	8	7	8	9	8	7	8	7	8	7	7	8	8	7	8	8	8	8	8	8	8	8	8	8	7	7	8	8	7	非认……	2018	Journal B
1306	8	7	8	7	9	8	8	8	8	7	8	8	7	8	8	7	8	8	8	8	7	8	8	8	8	8	6	7	8	8	7	感恩……	2018	Journal D
161	8	7	8	7	8	9	8	8	8	7	8	8	8	7	8	7	8	9	8	8	8	8	7	7	8	8	6	7	8	8	7	高等……	2021	Journal A
166	8	9	8	7	7	8	7	8	9	8	7	7	7	9	8	7	8	7	8	8	7	8	9	8	7	8	7	7	8	8	7	高等……	2012	Journal A
871	8	7	8	7	9	9	8	8	8	7	8	8	8	8	7	7	9	8	8	8	8	8	7	7	8	7	6	7	8	8	7	高校……	2018	Journal B
1322	8	7	8	7	9	9	8	8	8	7	8	8	8	7	7	7	8	8	8	8	8	8	8	8	8	7	6	7	8	8	7	高中……	2019	Journal D
1846	8	7	8	8	8	9	8	7	8	7	8	7	8	8	8	7	8	8	8	8	7	8	8	7	7	8	7	8	8	8	7	基于……	2006	Journal C
286	8	7	8	7	8	9	7	7	8	8	8	7	8	8	8	7	8	9	8	8	8	8	8	8	8	7	6	7	8	8	7	建设……	2023	Journal A
934	8	7	8	8	8	9	7	8	8	7	8	8	8	8	7	7	9	9	8	8	8	8	7	7	8	7	6	7	8	8	7	教师……	2023	Journal B
301	7	6	8	7	8	8	7	7	8	7	8	8	8	8	8	8	8	9	8	8	8	7	8	8	8	8	7	8	8	8	7	教师……	2013	Journal A
304	8	7	8	7	9	9	8	8	8	7	8	8	8	8	7	7	8	9	8	8	7	7	8	8	8	7	6	7	8	8	7	教师……	2014	Journal A
960	8	7	8	7	8	9	8	8	8	7	7	8	7	8	7	7	8	9	8	8	8	8	7	8	8	7	7	8	8	8	7	教育……	2017	Journal B
367	8	7	8	7	9	8	8	8	8	7	8	8	8	7	8	7	8	9	9	8	8	8	7	7	8	7	6	7	8	8	7	解决……	2005	Journal A
371	8	7	8	7	9	9	7	7	8	7	8	8	8	7	8	8	8	9	8	8	8	8	7	8	8	7	6	7	8	8	7	近30……	2012	Journal A
383	8	7	8	7	8	9	8	7	8	7	8	8	8	8	8	7	8	9	8	8	8	8	8	7	8	7	6	7	8	8	7	抗逆……	2023	Journal A
406	8	7	8	8	7	9	7	8	7	8	8	9	8	8	7	7	9	9	7	8	8	8	7	7	8	7	7	7	8	8	7	联合……	2013	Journal A
1440	8	7	8	7	9	8	8	8	8	7	8	7	8	8	7	7	8	9	8	8	8	8	8	8	8	7	6	7	8	8	7	农村……	2015	Journal D
987	8	7	8	7	9	9	8	8	8	7	8	8	8	8	7	7	8	9	7	8	8	8	7	8	8	7	6	7	8	8	7	农村……	2017	Journal B
988	8	7	8	7	8	9	7	7	8	8	9	8	8	7	8	7	8	9	8	8	8	7	8	8	8	7	6	7	8	8	7	农村……	2017	Journal B
993	8	7	8	7	9	9	8	8	8	7	8	8	7	8	7	7	8	9	8	9	8	8	8	7	7	7	6	7	8	8	7	企业……	2020	Journal B
1457	8	7	8	7	9	9	8	7	8	7	8	8	8	8	7	7	8	8	9	8	8	8	8	7	8	7	6	7	8	8	7	青少……	2019	Journal D
1011	8	7	8	7	9	9	8	8	7	7	8	7	8	8	7	7	8	9	8	8	8	8	7	8	8	8	6	7	8	8	7	融合……	2023	Journal B
1477	8	7	8	7	9	9	8	8	8	7	8	7	7	8	8	7	8	9	8	8	8	7	8	8	8	7	6	7	8	8	7	社会……	2021	Journal D
1482	8	7	8	7	8	9	8	8	8	7	8	7	8	8	8	7	8	7	8	8	8	8	8	8	7	8	7	7	8	8	7	师幼……	2023	Journal D
521	8	7	7	6	8	9	7	7	8	7	8	8	7	7	8	7	8	8	9	9	8	8	8	9	8	7	6	7	9	9	7	我国……	2010	Journal A
1041	8	7	8	8	9	9	8	8	8	7	8	8	7	8	7	6	8	8	9	8	8	8	7	7	8	7	6	7	9	8	7	我国……	2018	Journal B
551	9	7	8	7	9	10	8	7	8	7	8	7	7	7	8	6	9	10	8	8	8	8	7	7	8	7	6	7	8	8	7	我国……	2016	Journal A
1059	9	8	7	6	8	9	8	8	8	7	8	8	8	8	8	7	8	7	9	8	8	8	7	7	8	8	6	7	8	8	7	我国……	2023	Journal B
1067	8	7	8	7	9	8	7	7	8	7	8	8	8	8	8	8	8	8	8	8	7	8	8	8	8	7	7	7	8	8	7	线上……	2020	Journal B
2039	7	7	7	6	8	7	8	8	8	8	8	7	8	8	8	8	7	7	8	8	8	8	8	8	8	8	8	8	8	8	8	小学……	2011	Journal C
1537	7	8	7	7	8	8	8	8	8	8	7	7	7	8	8	8	8	8	8	8	8	8	8	8	8	7	7	8	8	8	7	小学……	2013	Journal D
596	8	7	8	7	8	9	8	8	8	7	8	8	7	8	8	7	8	8	8	8	7	8	8	8	8	8	6	7	8	8	7	小学……	2017	Journal A
1104	8	7	8	7	9	9	8	8	8	7	8	7	7	8	7	7	8	8	9	8	8	8	8	8	8	7	6	7	8	8	7	学历……	2017	Journal B
1106	7	8	7	6	8	9	8	8	9	8	7	8	7	8	8	7	7	6	8	9	8	8	9	8	8	8	7	7	8	8	7	学前……	2005	Journal B
614	8	7	8	7	8	9	8	8	8	7	8	7	8	7	8	7	8	9	8	8	8	8	8	8	8	7	6	7	8	8	7	学生……	2012	Journal A
619	8	7	8	7	8	9	8	8	7	7	8	8	7	7	8	8	9	8	8	8	8	8	8	8	8	7	6	7	8	8	7	学习……	2013	Journal A
620	8	7	8	7	9	8	7	7	8	7	8	8	8	7	8	7	8	9	8	9	8	8	7	8	8	8	6	7	8	8	7	学校……	2012	Journal A
632	8	8	7	7	8	9	8	8	8	8	8	8	8	7	7	7	8	8	9	8	8	8	7	7	8	8	6	7	8	8	7	研究……	2020	Journal A
640	8	7	8	7	9	8	8	8	8	7	8	8	8	7	8	7	8	9	8	8	8	8	7	7	8	7	7	7	8	8	7	一个……	2015	Journal A
643	8	7	8	7	8	9	8	8	8	7	8	8	7	8	8	7	8	9	8	8	8	8	7	7	8	7	7	7	8	8	7	一流……	2017	Journal A
651	8	7	9	8	7	9	8	8	8	7	8	7	8	7	8	7	9	9	8	8	8	8	7	7	8	7	6	7	8	8	7	以学……	2017	Journal A
703	8	7	8	7	9	9	8	7	8	7	8	8	8	8	7	7	8	9	8	8	7	8	8	8	8	7	6	7	8	8	7	中等……	2018	Journal A
714	8	7	8	7	8	9	8	8	8	7	8	7	7	8	8	7	8	9	8	8	8	8	8	7	8	7	7	7	8	8	7	中国……	2010	Journal A
1632	8	8	7	7	9	8	8	8	8	8	8	8	7	8	8	7	8	8	8	8	8	8	8	7	8	7	6	7	8	8	7	中国……	2014	Journal D
1634	8	7	8	7	9	8	8	8	8	8	8	8	7	7	8	7	8	9	8	8	8	8	8	7	8	7	6	7	8	8	7	中国……	2020	Journal D
762	7	6	8	7	9	9	8	8	7	8	8	8	8	7	7	7	8	9	8	8	7	8	8	9	8	8	6	7	8	8	7	中小……	2016	Journal A
1189	8	7	8	7	9	8	8	7	8	7	9	8	8	7	8	7	8	9	8	8	8	8	7	8	7	7	7	7	8	8	6	“1+……	2009	Journal D
783	9	7	8	7	8	9	7	8	8	8	8	8	7	7	8	7	8	9	8	8	8	8	7	7	8	7	6	7	8	8	7	“前……	2022	Journal B
799	8	7	8	7	9	8	7	8	8	8	8	7	7	8	8	8	8	8	8	8	7	7	8	8	8	8	6	7	8	8	7	4-6岁……	2009	Journal B
35	8	7	7	8	8	9	7	7	8	7	8	8	8	7	8	8	9	8	8	8	8	8	7	8	8	7	6	7	8	8	7	C9大……	2017	Journal A
36	8	7	8	7	8	9	8	8	8	7	8	8	8	7	8	7	8	9	8	8	8	8	7	7	8	7	6	7	8	8	7	G-U-……	2013	Journal A
52	9	8	7	8	9	9	8	8	8	7	8	8	7	6	7	7	8	9	9	8	8	8	7	7	8	7	6	6	8	8	7	别样……	2013	Journal A
1732	8	7	7	7	8	8	8	7	8	7	8	8	8	8	8	7	8	7	8	8	8	8	8	7	8	8	7	8	8	8	7	财政……	2017	Journal C
1734	8	7	7	7	8	8	8	7	8	8	8	7	8	8	7	7	8	8	8	8	8	7	8	8	8	8	7	8	8	8	7	产业……	2014	Journal C
1224	8	9	8	7	8	9	8	8	9	8	8	7	7	8	7	7	8	9	8	8	7	8	7	6	7	8	6	7	8	8	7	城市……	2017	Journal D
822	8	7	8	7	8	9	8	8	8	7	8	7	8	8	7	7	8	9	8	7	8	8	8	7	8	7	7	7	8	8	7	从学……	2019	Journal B
1253	8	8	7	7	9	9	8	8	8	7	8	8	7	8	7	7	8	9	8	8	7	7	8	8	8	7	6	7	8	8	7	大学……	2014	Journal D
109	8	8	7	7	7	8	7	8	8	8	8	8	8	8	8	7	8	8	7	8	7	8	8	8	8	8	7	7	8	8	7	大学……	2012	Journal A
112	8	7	8	7	8	9	8	7	8	7	8	8	7	8	8	7	8	9	8	8	7	8	7	8	8	8	6	7	8	8	7	大学……	2022	Journal A
1278	8	7	8	7	8	8	7	7	8	7	8	8	7	8	8	7	8	9	8	8	8	8	8	8	8	7	7	7	8	8	7	代际……	2015	Journal D
1285	8	7	7	7	9	9	8	8	7	7	8	8	7	7	8	7	8	9	8	9	8	8	7	8	8	7	6	7	8	8	7	地方……	2019	Journal D
1785	8	7	8	8	8	9	7	7	7	8	8	8	8	7	7	7	8	8	8	8	8	8	7	8	8	8	7	7	8	8	7	高等……	2016	Journal C
1790	7	8	7	7	8	8	8	8	8	7	8	7	7	8	8	7	8	8	8	8	8	8	8	8	8	8	7	7	8	8	7	高等……	2015	Journal C
177	8	7	8	7	8	9	7	8	8	7	8	8	7	8	8	7	8	9	8	8	7	8	8	8	7	7	7	7	8	8	7	高等……	2014	Journal A
1309	8	7	8	7	8	9	8	8	8	7	8	7	7	8	8	7	8	9	8	8	8	8	7	7	8	8	6	7	8	8	7	高校……	2013	Journal D
218	8	7	8	8	9	8	8	8	8	7	8	8	8	7	7	7	8	9	8	8	8	8	7	7	8	7	6	7	8	8	7	给教……	2020	Journal A
1827	8	7	8	7	8	8	7	8	8	7	8	8	8	8	8	7	8	9	8	8	8	8	8	8	7	7	7	7	7	8	7	国际……	2011	Journal C
1346	8	7	7	7	8	9	8	8	8	7	8	7	7	8	8	7	8	9	8	8	8	8	8	8	7	8	6	7	8	8	7	合科……	2014	Journal D
1352	8	7	7	6	9	9	8	8	8	7	9	8	7	8	8	7	8	9	8	8	7	7	8	8	8	7	6	7	8	8	7	湖北……	2011	Journal D
1379	8	7	8	7	8	9	8	8	8	7	8	7	8	8	7	7	8	8	8	9	8	8	7	8	8	7	6	7	8	8	7	家庭……	2020	Journal D
919	8	7	8	7	8	9	8	8	8	7	8	7	7	7	8	7	8	9	8	8	8	8	7	8	7	8	7	7	8	8	7	交往……	2021	Journal B
324	7	8	8	7	9	9	8	7	9	8	8	8	8	8	7	7	8	9	8	8	7	7	7	8	8	7	6	7	8	8	6	教育……	2020	Journal A
1404	8	7	8	8	7	9	8	7	7	8	8	8	7	8	8	7	9	9	8	8	8	7	8	8	8	7	6	7	8	8	6	教育……	2016	Journal D
1888	7	8	8	7	7	8	7	8	8	8	8	8	8	8	7	8	8	8	8	8	8	8	8	8	8	7	6	7	8	8	7	教育……	2005	Journal C
347	8	7	9	8	8	9	7	8	8	7	8	8	7	8	8	7	9	8	8	8	7	8	7	8	8	7	6	7	8	7	7	教育……	2016	Journal A
362	8	7	8	7	9	9	8	8	8	7	8	8	8	8	7	7	8	9	8	8	7	8	7	7	8	7	6	7	8	8	7	教育……	2018	Journal A
1899	8	8	7	7	8	8	8	8	8	7	8	8	8	8	7	7	8	8	8	8	8	8	7	7	8	8	7	7	8	8	7	结构……	2008	Journal C
962	8	7	8	7	9	9	8	8	8	7	8	8	7	8	7	7	8	9	8	8	7	8	8	7	8	7	6	7	8	8	7	金本……	2023	Journal B
963	8	7	8	8	7	9	8	8	7	8	8	8	8	7	7	7	9	8	8	8	8	8	7	7	8	7	7	7	8	8	7	近二……	2020	Journal B
1427	8	7	8	7	9	9	8	8	8	7	8	7	7	8	8	7	8	7	8	8	8	8	8	8	8	7	6	7	8	8	7	论心……	2010	Journal D
429	8	7	8	7	8	9	7	7	8	8	8	8	7	8	8	7	8	9	8	8	8	8	8	8	7	7	6	7	8	8	7	农村……	2012	Journal A
446	7	8	7	7	8	9	8	8	8	8	8	7	7	8	8	8	8	8	8	8	7	7	8	8	8	8	6	7	8	8	7	普通……	2015	Journal A
1458	8	7	8	7	8	9	8	7	8	7	8	8	8	8	7	7	8	9	8	8	7	8	8	8	8	7	6	7	8	8	7	青少……	2019	Journal D
457	8	7	8	8	9	9	8	8	7	7	8	8	8	7	7	6	8	9	9	8	8	8	7	7	8	7	6	7	8	8	7	区域……	2011	Journal A
1469	8	7	8	7	9	9	8	8	8	7	8	8	7	7	7	6	8	9	8	8	8	8	8	8	8	7	6	7	8	8	7	人格……	2013	Journal D
1974	8	7	7	7	9	9	8	8	8	7	8	8	7	7	8	7	8	9	8	8	8	8	7	7	7	8	7	7	8	8	7	师范……	2023	Journal C
487	8	7	8	7	8	9	8	8	8	7	8	8	8	7	7	7	8	9	8	9	8	8	7	7	8	7	6	7	8	8	7	师范……	2017	Journal A
1489	8	7	8	8	9	9	8	8	8	7	8	8	8	7	7	6	9	9	8	8	8	8	7	7	7	7	6	8	8	8	6	数字……	2022	Journal D
1511	8	7	8	7	8	9	8	8	8	8	8	7	8	8	8	7	8	8	8	8	8	8	7	7	8	7	6	7	8	8	7	未成……	2013	Journal D
542	8	6	7	7	9	9	8	8	9	8	8	8	7	8	7	6	8	9	8	8	8	8	8	8	7	7	6	7	8	8	7	我国……	2012	Journal A
1049	8	8	7	7	7	8	8	8	8	8	7	7	7	8	8	7	8	8	7	8	8	8	8	8	8	8	7	8	8	8	7	我国……	2015	Journal B
549	8	7	8	7	9	8	7	8	8	7	8	7	8	8	7	8	8	9	8	8	8	8	8	8	7	7	6	7	8	8	7	我国……	2011	Journal A
571	8	7	8	7	9	9	8	8	8	7	8	8	7	8	7	7	8	9	8	8	8	8	7	7	8	7	6	7	8	8	7	我国……	2014	Journal A
580	8	7	8	7	9	9	8	8	8	7	8	7	8	7	8	7	8	9	8	8	8	8	7	7	8	7	6	7	8	8	7	西部……	2012	Journal A
581	8	7	8	8	9	8	7	8	8	7	8	8	8	7	8	7	8	9	8	8	7	8	7	8	8	7	6	7	8	8	7	县域……	2023	Journal A
1083	8	7	8	7	8	9	8	8	8	7	8	7	7	8	8	7	9	9	8	8	7	8	8	8	8	7	6	7	8	8	6	小学……	2017	Journal B
1566	8	7	7	7	8	8	7	7	8	7	8	8	8	8	8	7	8	9	8	8	8	8	8	8	7	7	7	8	8	8	7	新世……	2020	Journal D
2082	8	7	7	7	8	9	8	8	8	7	8	7	8	8	7	7	9	9	8	8	8	8	7	7	8	7	7	7	8	8	7	义务……	2005	Journal C
1120	8	7	8	7	9	8	8	7	7	8	8	7	7	8	8	7	8	8	8	8	7	8	7	8	8	7	8	8	8	8	7	义务……	2010	Journal B
1130	8	7	7	6	9	8	8	8	8	7	9	8	8	8	7	7	8	7	9	8	8	8	8	8	8	7	6	7	8	8	7	幼儿……	2015	Journal B
1621	7	8	7	7	8	8	8	8	8	8	8	8	8	7	7	7	8	8	8	8	8	8	8	7	8	8	7	7	8	8	7	支架……	2008	Journal D
1160	8	7	8	7	8	9	8	8	8	7	8	7	7	8	8	7	8	8	8	8	8	8	8	8	8	7	6	7	8	8	7	中国……	2019	Journal B
757	8	7	8	7	9	9	8	8	8	7	8	7	8	8	7	7	8	9	8	8	8	8	7	7	8	7	6	7	8	8	7	中小……	2016	Journal A
1687	8	7	8	7	8	9	8	8	8	8	8	8	7	7	7	7	8	8	8	8	8	8	7	8	8	8	6	7	8	8	7	重心……	2013	Journal D
782	8	7	8	7	8	9	8	7	8	7	8	8	7	7	8	7	8	9	8	8	8	8	7	8	8	7	6	7	8	8	7	“美……	2020	Journal B
49	8	7	8	7	9	9	8	8	8	7	8	7	8	7	7	7	8	9	8	8	7	8	7	8	8	7	7	7	8	8	6	本科……	2013	Journal A
51	8	7	8	7	8	9	8	8	8	7	8	8	8	7	7	7	8	9	8	8	7	8	7	7	8	7	7	7	8	8	7	本科……	2016	Journal A
1214	8	7	8	7	8	9	8	8	8	7	8	7	8	8	7	7	8	8	8	8	8	8	7	7	8	7	7	7	8	8	7	本科……	2011	Journal D
1227	8	7	8	7	9	9	8	8	8	7	8	7	8	7	8	7	8	9	8	8	7	8	7	7	8	7	6	7	8	8	7	城乡……	2015	Journal D
1742	8	7	8	7	8	8	7	7	7	8	8	7	7	8	8	7	8	9	8	8	8	8	8	8	8	7	7	7	8	8	7	初中……	2016	Journal C
96	8	7	8	8	9	9	8	8	8	7	8	8	8	7	7	6	8	8	9	8	8	8	7	7	8	7	6	7	8	8	6	大学……	2007	Journal A
99	7	8	8	7	8	9	7	8	8	7	8	8	8	8	7	7	8	9	8	8	7	8	8	8	7	7	6	7	8	8	7	大学……	2015	Journal A
831	8	7	8	7	8	8	8	7	8	7	8	7	7	8	8	8	8	9	8	8	7	7	8	8	7	8	7	7	8	8	7	大学……	2018	Journal B
102	8	7	8	7	9	8	7	8	8	7	8	8	7	8	7	7	8	9	8	8	7	7	8	8	7	8	7	7	8	7	8	大学……	2004	Journal A
1262	7	8	7	7	8	8	8	8	8	7	8	8	7	7	7	7	8	8	8	8	8	8	8	8	8	8	7	7	8	8	7	大学……	2015	Journal D
1266	8	7	8	7	8	9	8	8	7	7	8	7	7	8	8	7	8	9	8	8	8	7	8	8	8	7	6	7	8	8	7	大学……	2012	Journal D
836	8	7	8	7	8	9	8	8	8	7	9	8	7	8	8	7	8	7	8	8	7	8	8	8	8	7	6	7	8	8	6	大学……	2017	Journal B
126	7	8	7	6	9	8	8	8	8	7	8	7	7	8	8	8	7	7	9	8	8	8	8	8	8	8	6	7	8	8	7	当代……	2009	Journal A
862	8	7	7	7	8	9	8	8	8	7	8	7	7	8	8	7	8	8	8	8	7	8	8	8	8	7	7	7	8	8	7	高等……	2017	Journal B
162	8	7	8	8	9	9	8	7	8	7	9	7	8	7	8	7	8	9	8	8	7	7	7	8	8	7	6	7	8	8	6	高等……	2017	Journal A
875	8	7	8	7	8	8	7	7	8	7	7	7	8	8	8	7	8	8	8	8	8	8	8	8	8	7	7	8	8	8	7	高校……	2006	Journal B
212	8	7	8	7	8	9	8	8	8	7	8	8	7	8	7	7	9	9	8	8	8	7	8	7	7	8	6	7	8	8	6	高中……	2018	Journal A
214	8	7	7	7	8	8	8	8	8	7	8	7	7	8	7	7	8	8	8	8	8	8	8	8	8	8	7	7	8	8	7	高中……	2012	Journal A
216	8	7	8	7	8	8	7	8	8	8	8	7	8	7	8	8	8	7	8	8	8	8	7	7	8	8	6	8	8	8	7	个性……	2008	Journal A
888	8	7	8	7	9	9	8	8	8	7	9	8	8	7	7	6	8	9	9	8	8	8	7	7	8	6	5	7	8	8	7	公办……	2017	Journal B
221	8	7	8	7	9	8	7	7	8	7	8	7	8	7	8	7	8	9	8	8	8	8	7	8	8	7	7	7	8	8	7	公平……	2009	Journal A
230	8	7	8	7	8	8	7	7	8	7	8	7	8	8	8	8	8	7	8	8	8	8	8	8	8	7	7	7	8	8	7	国际……	2010	Journal A
1830	8	8	8	7	8	8	7	8	8	7	8	8	8	7	8	7	8	8	8	8	8	8	8	8	7	7	7	7	7	8	7	国际……	2022	Journal C
247	8	7	8	7	8	9	8	8	8	7	8	8	7	7	7	7	8	8	8	8	8	8	7	8	8	7	7	7	8	8	7	回归……	2016	Journal A
1361	7	8	7	6	8	9	7	8	7	8	8	8	7	9	8	8	7	8	7	8	7	7	8	8	8	8	7	8	8	8	7	基于……	2019	Journal D
290	8	7	8	7	8	8	7	8	7	8	8	7	8	7	7	8	8	8	8	8	8	8	7	8	8	7	7	8	8	8	7	教师……	2013	Journal A
1387	8	7	8	7	8	9	8	8	7	8	9	7	8	8	7	7	8	9	8	8	7	7	8	7	8	7	6	7	8	8	7	教师……	2007	Journal D
295	8	7	8	8	9	8	7	7	7	7	8	8	8	7	8	7	8	9	8	8	7	8	7	8	8	7	7	7	8	8	7	教师……	2011	Journal A
1396	8	7	8	7	9	9	8	7	8	7	8	8	8	7	7	7	8	9	8	8	8	8	7	7	8	7	6	7	8	8	7	教师……	2016	Journal D
314	8	7	8	7	8	9	8	8	8	7	9	8	8	7	7	6	8	9	8	8	8	8	7	7	8	7	6	7	8	8	7	教育……	2010	Journal A
941	8	7	8	7	8	9	8	8	8	7	8	7	7	8	8	7	8	9	8	8	7	8	8	8	7	7	6	7	8	8	7	教育……	2016	Journal B
1890	7	8	9	8	7	9	8	7	8	7	8	8	8	8	7	7	8	7	8	8	8	8	7	7	8	8	8	7	7	7	7	教育……	2018	Journal C
969	8	9	8	7	8	9	8	8	8	7	8	7	8	7	8	7	8	7	8	7	8	8	7	7	8	8	6	7	8	8	7	课堂……	2017	Journal B
399	8	7	8	7	9	8	8	8	8	7	8	7	8	8	7	7	8	9	8	7	8	8	7	7	8	8	6	7	8	8	7	劳动……	2015	Journal A
402	8	7	8	7	8	8	7	7	8	7	8	7	7	8	7	7	8	9	8	8	8	8	8	8	8	8	7	7	8	8	7	理工……	2016	Journal A
419	7	8	8	7	8	8	7	7	7	8	8	7	7	8	8	8	8	8	7	7	7	7	8	8	8	8	9	8	8	8	7	美国……	2014	Journal A
438	8	7	8	7	9	8	8	7	8	7	8	7	7	8	8	7	8	9	8	8	7	7	8	8	8	8	6	7	8	8	7	农民……	2015	Journal A
451	8	7	8	7	9	8	7	8	8	7	8	7	8	7	8	7	8	9	8	7	8	8	8	7	7	8	6	8	8	8	7	嵌入……	2023	Journal A
997	8	7	7	6	8	9	8	7	8	7	8	8	7	8	8	8	8	8	8	8	7	7	8	8	7	8	7	8	8	8	7	青少……	2018	Journal B
1952	8	7	7	8	7	8	7	7	7	8	7	7	8	8	8	8	8	8	7	8	8	8	8	8	8	8	7	8	8	8	7	情感……	2013	Journal C
456	8	7	8	7	8	9	8	8	8	7	8	8	8	7	7	7	8	9	8	8	8	8	7	7	8	7	6	7	8	8	7	区域……	2005	Journal A
461	8	7	8	7	9	8	7	7	8	7	8	8	7	8	8	7	8	8	8	9	8	8	7	7	7	8	7	7	8	8	7	全校……	2018	Journal A
1490	8	7	8	7	8	8	7	8	8	7	8	7	8	7	8	7	8	7	8	8	8	8	8	7	8	8	7	8	8	8	7	双重……	2019	Journal D
1987	8	7	7	7	8	9	8	8	8	7	8	8	7	8	8	7	8	9	7	8	7	8	8	8	7	7	6	8	8	8	7	随迁……	2020	Journal C
514	7	8	7	6	9	8	8	8	8	7	8	8	7	8	8	7	8	7	8	8	8	8	8	8	8	8	6	7	8	8	7	网络……	2012	Journal A
545	8	7	8	7	9	8	7	7	8	7	8	7	8	7	7	8	8	8	8	9	8	8	7	8	8	7	7	7	8	8	7	我国……	2013	Journal A
554	8	7	8	7	9	9	8	8	8	7	8	7	8	7	7	7	8	9	8	8	7	8	7	7	8	8	6	7	8	8	7	我国……	2009	Journal A
556	8	7	8	8	9	9	7	8	8	7	8	8	8	7	7	6	9	9	8	8	8	8	6	7	8	7	6	7	8	8	7	我国……	2013	Journal A
562	8	7	7	6	9	8	7	7	8	7	7	7	8	8	8	8	8	9	7	8	8	8	8	8	8	8	7	7	8	8	7	我国……	2016	Journal A
567	7	8	7	6	8	9	8	8	8	7	9	9	8	8	8	7	8	9	7	8	8	8	7	8	7	7	6	7	8	8	6	我国……	2017	Journal A
1060	8	8	7	7	9	9	8	8	8	7	8	7	7	8	7	7	8	9	8	8	7	7	8	8	8	7	6	7	8	8	7	我国……	2016	Journal B
2037	8	7	9	9	8	8	8	8	7	7	8	8	8	7	7	7	9	9	8	8	7	7	7	7	7	7	7	7	8	8	7	香港……	2017	Journal C
591	8	7	8	7	8	9	8	8	8	7	8	8	7	8	7	7	8	9	8	8	8	8	7	7	8	7	6	7	8	8	7	小学……	2010	Journal A
1577	8	7	8	7	8	9	8	8	8	8	9	8	8	7	7	7	8	7	8	8	8	8	7	7	7	8	6	7	8	8	7	学生……	2009	Journal D
1588	7	7	8	7	8	8	7	8	8	7	8	8	8	8	8	7	7	7	8	8	8	8	8	8	8	8	7	7	8	8	7	学业……	2015	Journal D
646	8	7	7	7	9	8	8	8	8	7	8	8	7	7	8	7	8	9	8	8	7	8	7	7	8	8	7	7	8	8	7	依托……	2008	Journal A
1117	8	7	8	7	9	9	8	8	8	8	7	8	7	7	7	7	8	8	8	8	8	8	7	8	7	8	6	7	8	8	7	以“……	2021	Journal B
1118	8	7	8	7	8	9	8	8	8	7	8	7	8	8	7	7	8	9	8	8	7	8	8	7	8	7	6	7	8	8	7	义务……	2022	Journal B
2085	8	7	8	7	8	8	7	8	8	8	8	7	8	8	7	7	8	9	8	8	8	8	7	8	7	7	7	7	8	8	7	义务……	2004	Journal C
2088	8	7	8	8	8	8	7	7	7	7	8	8	8	7	8	8	8	8	8	8	8	8	7	7	8	7	7	8	8	8	7	义务……	2009	Journal C
668	8	7	8	7	9	9	8	8	8	7	8	8	7	8	7	6	8	9	8	8	8	8	7	7	8	7	6	7	8	8	7	义务……	2017	Journal A
1625	8	7	8	8	8	8	7	8	7	7	8	8	8	7	8	7	8	8	8	8	8	8	7	8	8	7	7	7	8	8	7	职业……	2015	Journal D
1147	8	7	9	8	7	9	8	8	8	7	7	7	7	8	8	7	9	8	7	8	7	8	8	8	8	7	6	7	8	8	7	指向……	2020	Journal B
2120	7	8	8	7	8	9	8	7	8	7	8	7	8	8	7	7	8	8	8	8	8	8	7	8	8	8	7	7	7	8	7	中国……	2009	Journal C
1166	8	7	8	7	8	9	8	7	8	7	8	7	7	8	8	7	8	9	8	8	7	7	8	8	8	7	8	7	8	8	6	中国……	2019	Journal B
738	8	7	8	7	9	8	7	7	8	7	8	8	8	7	8	7	8	8	8	8	8	8	8	8	8	7	6	7	8	8	7	中国……	2009	Journal A
37	8	7	8	7	8	9	8	7	8	7	8	8	8	7	7	7	8	9	8	8	7	8	7	8	8	7	6	7	8	8	7	MOOC……	2014	Journal A
58	8	7	8	7	9	8	8	7	8	7	8	7	8	8	8	8	8	9	8	7	7	8	8	8	8	7	6	7	7	7	7	残疾……	2016	Journal A
1220	8	7	9	8	7	9	8	8	7	8	8	8	7	8	8	7	8	7	8	8	7	8	8	7	8	7	6	7	7	8	7	层级……	2004	Journal D
1223	8	7	8	7	8	9	8	8	9	7	8	8	8	8	7	7	8	8	8	8	7	7	8	8	7	7	6	7	8	8	6	成长……	2022	Journal D
66	8	7	8	7	9	8	7	7	8	7	8	8	8	7	8	7	8	9	8	8	7	8	7	8	8	7	6	7	8	8	7	城乡……	2012	Journal A
1754	7	8	7	6	9	8	7	7	8	8	8	7	8	7	8	7	8	9	8	8	8	8	8	7	7	8	7	7	8	8	7	促进……	2005	Journal C
841	7	6	8	7	8	9	8	7	8	7	8	7	8	8	8	7	8	9	8	8	7	8	7	8	7	7	7	8	8	8	7	当前……	2016	Journal B
1786	7	8	8	7	7	8	7	8	7	7	7	8	8	8	8	8	8	8	8	8	7	8	8	8	8	7	7	7	8	8	7	高等……	2007	Journal C
211	8	7	8	7	8	9	8	8	8	7	8	8	7	7	8	7	8	9	8	8	7	8	7	7	8	7	6	7	8	8	7	高中……	2013	Journal A
213	8	7	7	7	8	8	7	8	8	7	8	7	8	7	8	8	8	9	8	8	7	8	8	8	7	8	6	7	8	8	7	高中……	2016	Journal A
223	8	7	8	8	8	9	7	7	8	7	8	7	7	7	8	7	8	9	8	8	8	8	8	7	8	7	6	7	8	8	7	关于……	2007	Journal A
1836	8	7	8	7	8	9	7	7	7	7	8	8	7	7	7	7	8	8	8	8	8	8	8	8	8	8	7	7	8	8	7	基于……	2013	Journal C
1357	8	7	8	8	7	9	7	7	8	7	8	7	7	8	7	8	8	9	8	8	7	8	8	8	8	7	6	7	8	8	7	基于……	2018	Journal D
1362	8	7	8	7	8	9	8	8	8	7	8	7	7	8	8	7	8	9	8	8	7	8	7	7	8	7	6	7	8	8	7	基于……	2020	Journal D
1372	8	7	7	6	9	8	7	8	7	7	8	7	8	8	8	7	8	7	9	8	7	8	9	8	7	8	7	7	8	7	8	基于……	2006	Journal D
1871	8	7	8	7	8	8	7	7	7	7	7	7	8	8	8	8	8	8	8	8	8	8	8	8	8	7	7	7	8	8	7	教师……	2019	Journal C
349	8	7	9	8	7	9	7	8	8	7	8	8	8	7	7	6	9	9	8	8	7	8	7	7	8	7	7	7	8	8	6	教育……	2018	Journal A
1411	8	7	8	7	8	9	8	8	8	7	8	7	8	7	8	7	8	9	8	8	7	7	8	8	8	7	6	7	8	7	7	科学……	2020	Journal D
1422	8	7	7	7	8	9	8	7	8	7	8	8	7	8	8	7	8	9	8	8	7	8	7	8	7	8	6	7	8	8	7	流动……	2021	Journal D
1424	8	7	8	7	9	8	8	7	8	7	8	8	7	7	7	7	8	9	8	8	8	8	8	7	8	7	6	7	8	8	7	流动……	2013	Journal D
1914	8	7	8	8	7	8	8	7	8	7	8	8	7	8	7	7	8	8	8	8	7	7	8	8	8	8	7	7	8	8	7	轮岗……	2017	Journal C
426	8	7	8	7	9	9	8	7	8	7	8	8	7	7	8	7	8	8	8	8	7	8	7	8	8	7	6	7	8	8	7	农村……	2016	Journal A
1442	8	7	8	7	8	9	8	8	8	7	8	7	8	7	7	7	8	9	8	8	7	8	8	8	7	7	6	7	8	8	7	农村……	2019	Journal D
992	8	7	8	7	8	9	8	7	8	7	8	7	7	8	8	7	8	9	8	8	7	7	8	8	7	7	7	7	8	7	8	企业……	2023	Journal B
455	8	7	8	7	8	9	7	7	8	7	8	8	7	8	8	7	8	9	8	8	8	8	7	7	8	7	6	7	8	8	7	区域……	2011	Journal A
1475	8	7	7	6	8	9	8	8	8	7	8	7	7	8	8	7	8	9	8	8	7	8	8	8	8	7	6	7	8	8	7	社会……	2017	Journal D
497	8	7	7	6	8	9	8	7	8	7	8	7	8	8	8	7	8	8	8	8	8	7	8	8	8	7	7	8	8	8	6	受高……	2011	Journal A
2007	7	8	8	7	8	7	8	7	8	8	7	8	8	7	8	8	7	8	7	8	8	8	7	8	8	8	7	8	7	8	7	我国……	2011	Journal C
547	8	7	8	7	8	9	7	7	7	7	8	8	8	7	8	7	8	9	8	8	8	8	7	8	8	7	6	7	8	8	7	我国……	2009	Journal A
564	8	7	8	7	9	8	7	7	8	7	8	8	8	7	7	7	8	9	8	8	7	8	7	7	8	7	7	7	8	8	8	我国……	2015	Journal A
1072	7	8	8	7	8	9	8	8	8	7	8	8	7	7	7	7	8	9	8	8	8	8	7	7	7	7	6	7	8	8	8	乡村……	2022	Journal B
1100	8	8	7	6	9	9	8	7	8	8	8	8	7	8	7	6	8	9	8	8	8	8	7	7	8	7	6	7	8	8	7	信息……	2020	Journal B
1105	8	7	8	7	9	8	7	7	8	7	8	8	7	7	8	7	8	8	9	8	8	8	7	7	8	8	6	7	8	8	7	学前……	2007	Journal B
1108	8	7	8	7	8	9	7	8	7	8	7	8	7	8	8	7	8	9	8	8	7	8	7	8	8	7	6	7	8	8	7	学术……	2017	Journal B
2067	6	7	7	6	8	7	8	8	8	8	7	8	8	8	8	8	7	7	8	8	8	8	8	8	8	8	7	8	8	8	7	学习……	2012	Journal C
660	8	7	8	7	8	9	7	7	8	7	8	7	8	8	8	7	9	9	8	8	7	7	8	8	7	7	7	7	8	8	6	义务……	2013	Journal A
669	8	7	8	7	8	9	7	8	9	7	8	8	7	8	7	6	8	9	8	8	8	7	8	7	8	7	6	7	8	8	7	义务……	2023	Journal A
2100	8	7	7	7	8	8	8	7	8	7	8	7	7	8	7	8	8	8	8	8	7	7	8	8	8	8	7	8	8	8	7	在校……	2005	Journal C
1141	8	7	8	7	8	9	8	8	8	7	8	7	8	7	8	7	8	9	8	8	8	8	7	8	8	7	5	7	8	8	6	哲学……	2023	Journal B
706	8	7	8	7	8	9	8	8	8	7	8	7	8	8	7	6	8	9	8	8	8	8	7	7	8	7	6	8	8	8	6	中国……	2011	Journal A
2126	7	7	8	7	8	8	8	8	8	7	8	8	7	8	8	8	8	8	8	7	8	7	8	8	8	8	7	7	7	7	7	中国……	2019	Journal C
736	8	9	7	8	9	8	7	8	8	8	8	7	8	8	8	7	8	9	7	7	7	8	8	7	7	7	6	7	8	8	6	中国……	2015	Journal A
1647	8	7	8	7	8	8	8	8	8	7	7	8	8	8	7	7	8	7	8	8	8	8	8	7	8	7	7	7	8	8	7	中小……	2010	Journal D
1649	7	7	8	7	8	8	8	8	8	8	7	7	8	8	7	7	8	8	8	8	7	8	8	8	8	7	7	7	8	8	7	中小……	2011	Journal D
1181	8	7	8	7	8	9	7	8	8	7	8	7	7	8	8	7	8	9	8	8	7	8	8	7	8	7	7	7	8	8	6	中学……	2009	Journal B
771	8	7	8	8	9	8	7	8	8	7	9	8	8	7	7	6	8	9	8	8	7	7	8	8	8	7	6	7	8	8	6	珠三……	2011	Journal A
25	9	8	7	8	7	9	8	7	7	8	8	8	7	8	8	6	9	9	7	8	8	8	7	7	7	7	6	7	8	8	6	“自……	2023	Journal A
802	8	7	8	7	8	8	8	8	8	7	8	7	7	8	7	7	8	8	8	8	7	8	7	8	8	8	6	7	8	8	7	PISA……	2023	Journal B
46	8	7	8	7	9	8	8	7	8	7	8	7	8	8	7	7	8	9	8	8	8	8	7	7	8	7	6	7	8	8	6	北京……	2014	Journal A
1737	7	8	8	7	7	8	8	8	8	7	8	7	8	8	7	7	8	7	8	7	8	7	7	8	7	8	7	8	8	8	8	城乡……	2012	Journal C
1242	8	7	8	7	9	9	8	8	8	7	8	7	7	8	7	7	8	8	8	8	7	7	8	7	8	7	6	7	8	8	7	从教……	2007	Journal D
1244	8	7	8	7	9	8	8	7	8	7	8	7	8	7	8	7	8	8	8	8	8	8	7	7	8	7	6	7	8	8	7	促进……	2015	Journal D
1753	8	7	8	7	8	9	7	7	8	7	8	7	8	7	7	7	8	9	8	8	8	8	7	7	8	7	7	7	8	8	7	促进……	2006	Journal C
1760	8	7	8	7	8	8	7	7	8	7	8	7	7	8	7	8	8	8	8	7	8	7	7	8	8	8	7	8	8	8	7	大学……	2011	Journal C
1265	8	7	8	7	8	9	7	7	8	8	8	7	7	8	8	7	8	7	8	8	7	8	8	8	8	8	7	7	7	7	7	大学……	2012	Journal D
842	8	9	8	7	8	8	8	8	7	8	8	8	7	8	7	7	8	7	8	8	7	7	7	8	7	8	6	7	8	8	7	道德……	2014	Journal B
160	8	7	8	8	8	9	7	7	8	7	8	7	8	7	8	7	8	7	8	8	7	7	8	8	7	8	7	7	8	8	7	高等……	2012	Journal A
1325	8	9	8	7	8	8	8	8	7	8	8	8	8	8	8	7	8	7	8	8	7	8	7	7	7	7	6	7	8	8	6	高中……	2023	Journal D
1327	8	7	8	7	8	8	7	7	8	7	8	8	8	7	8	7	8	7	8	8	8	8	8	8	8	7	6	7	8	8	7	高中……	2009	Journal D
220	7	8	7	7	8	8	7	7	8	8	8	8	7	8	8	7	7	8	8	8	7	8	8	8	8	7	7	7	8	8	7	公共……	2011	Journal A
237	8	7	7	8	8	9	8	8	7	7	8	7	7	7	8	7	8	9	8	8	8	8	7	7	8	7	6	7	8	8	7	韩国……	2015	Journal A
1363	8	8	7	7	8	9	8	8	8	7	8	7	7	8	7	7	8	8	8	8	7	8	7	7	8	8	6	7	8	8	7	基于……	2015	Journal D
275	8	7	8	7	8	9	7	7	8	7	8	8	8	7	7	7	8	9	8	8	8	8	7	7	8	7	6	7	8	8	7	加强……	2010	Journal A
1377	8	7	8	7	8	8	7	7	8	7	8	7	8	8	8	7	8	9	8	8	8	8	7	7	8	7	6	7	8	8	7	家庭……	2009	Journal D
1378	8	7	8	7	9	8	7	8	8	7	8	7	8	8	7	8	8	7	8	8	8	7	8	7	8	7	6	7	8	8	7	家庭……	2020	Journal D
330	8	7	8	7	8	8	8	8	8	7	8	7	8	7	7	7	8	9	8	8	8	8	7	7	8	7	6	7	8	8	7	教育……	2017	Journal A
1893	9	8	8	8	8	8	8	7	7	8	8	7	8	8	7	6	8	8	8	7	8	8	7	7	8	7	7	7	8	8	6	教育……	2017	Journal C
974	7	8	8	7	9	9	8	8	8	7	8	8	7	8	7	6	8	9	8	8	7	8	7	7	7	7	6	7	8	8	7	留守……	2015	Journal B
1919	8	8	7	7	8	8	8	8	8	8	8	8	8	7	7	7	8	7	7	8	7	7	8	7	7	8	7	8	8	8	7	美国……	2011	Journal C
1436	7	8	7	7	8	9	8	8	8	7	8	7	7	8	7	7	8	8	8	8	8	8	8	8	7	7	6	7	8	8	7	明晰……	2018	Journal D
1439	8	7	8	7	8	9	7	7	8	7	9	8	8	7	8	7	8	7	8	8	8	8	8	7	8	7	6	7	8	8	6	农村……	2011	Journal D
1444	8	7	8	7	8	9	8	7	8	7	8	8	7	7	8	7	8	9	8	8	7	8	7	7	8	7	6	7	8	8	7	农村……	2012	Journal D
433	8	7	8	7	8	9	7	7	8	7	8	8	7	8	7	8	8	9	7	8	7	7	7	7	8	8	7	7	8	8	7	农村……	2019	Journal A
1452	7	6	8	7	8	9	8	7	9	8	8	8	7	8	7	7	8	7	8	8	7	7	8	8	8	7	6	8	8	8	7	普通……	2010	Journal D
1463	8	7	7	6	8	9	8	8	8	8	9	8	7	8	7	7	8	7	8	8	7	8	7	8	8	7	6	7	8	8	7	情感……	2023	Journal D
463	8	7	8	7	8	9	7	7	8	7	8	8	7	8	8	7	8	9	7	8	7	8	8	7	8	7	7	7	8	8	6	人才……	2010	Journal A
1006	8	7	8	8	7	9	8	8	7	7	8	8	8	7	7	7	8	9	8	8	7	7	7	8	8	7	7	7	8	8	6	人工……	2022	Journal B
1515	8	8	7	6	9	8	8	7	8	7	8	8	7	7	7	7	8	9	8	8	8	8	7	7	8	8	6	7	8	8	7	我国……	2015	Journal D
537	7	8	7	6	9	9	8	8	9	7	8	7	8	7	7	7	7	9	8	8	7	7	8	8	8	7	6	7	8	8	7	我国……	2020	Journal A
1066	8	7	8	7	9	8	7	7	8	7	8	7	8	9	8	7	8	7	8	8	7	8	8	8	7	7	6	7	8	8	7	我国……	2018	Journal B
582	8	7	8	7	8	9	7	7	8	7	8	7	7	7	7	8	8	9	8	8	7	8	8	8	8	7	6	7	8	8	7	县域……	2012	Journal A
1115	8	7	8	8	8	9	7	7	7	7	9	8	8	7	7	7	8	8	8	8	8	8	7	7	8	7	6	7	8	8	7	一流……	2017	Journal B
696	8	7	8	7	8	9	8	7	8	7	8	7	8	7	7	7	8	9	8	8	7	8	7	8	7	7	7	7	8	8	7	职业……	2015	Journal A
2108	7	8	8	7	7	7	8	8	7	8	8	8	8	8	8	8	7	8	7	7	7	8	8	7	7	8	8	8	7	7	8	职业……	2010	Journal C
1155	8	7	8	7	8	9	7	7	8	7	8	7	7	7	8	8	8	9	7	8	7	8	8	7	8	8	6	7	8	8	7	中国……	2023	Journal B
719	8	7	7	7	8	9	7	7	8	7	8	8	7	7	8	8	7	8	8	8	7	7	8	8	8	8	7	7	8	8	7	中国……	2007	Journal A
2119	8	7	8	8	7	8	7	8	8	7	8	8	7	7	7	7	8	8	8	8	8	8	7	8	8	8	7	7	7	8	7	中国……	2013	Journal C
740	8	7	8	7	8	9	8	7	8	7	8	7	7	8	8	7	9	8	7	8	7	8	8	7	7	8	6	7	8	8	7	中加……	2014	Journal A
749	8	7	8	7	8	8	8	8	8	8	8	7	8	7	7	7	8	8	8	8	8	8	7	7	8	7	6	7	8	8	7	中小……	2023	Journal A
1177	8	7	8	7	8	9	8	8	8	7	8	8	8	7	7	7	8	9	8	8	7	8	7	8	8	7	6	7	8	7	6	中小……	2016	Journal B
12	8	7	7	6	9	8	8	8	8	7	8	8	8	7	7	7	8	9	8	8	7	8	7	7	8	7	6	7	8	8	7	“基……	2012	Journal A
1717	8	7	8	7	8	8	7	7	8	7	8	7	7	7	8	8	8	8	7	7	8	8	8	8	8	7	7	7	8	8	7	3-6岁……	2015	Journal C
1211	8	7	8	7	8	9	7	7	7	7	8	7	8	7	7	7	8	9	8	8	7	8	8	8	8	7	7	7	7	8	7	班主……	2017	Journal D
809	8	7	8	7	8	9	7	8	8	7	8	8	7	8	7	8	8	6	8	8	7	8	8	7	8	7	6	7	8	8	7	参照……	2015	Journal B
1221	8	7	8	7	8	8	7	7	7	7	8	8	8	7	8	7	8	8	8	8	7	7	8	8	8	8	7	7	8	7	7	场域……	2021	Journal D
71	8	7	7	7	8	9	7	7	8	7	8	8	8	7	8	7	8	9	8	8	7	8	7	8	8	7	6	7	8	8	6	城镇……	2016	Journal A
82	8	7	8	8	8	9	7	8	8	7	8	7	8	7	7	6	9	9	9	8	7	7	7	8	7	7	6	7	8	7	7	从“……	2016	Journal A
824	8	7	8	7	8	8	7	7	8	7	8	7	8	7	8	7	8	8	9	8	7	8	7	8	8	7	6	7	8	8	7	存异……	2023	Journal B
1762	8	7	8	8	8	8	7	8	8	7	8	7	7	8	8	7	8	8	8	7	7	8	7	7	7	8	7	7	8	8	7	大学……	2009	Journal C
1273	8	7	8	7	9	8	7	8	8	7	8	8	7	8	7	8	8	7	8	8	7	8	8	7	8	7	7	7	8	7	6	大学……	2009	Journal D
1282	8	7	8	7	8	9	8	7	8	7	7	7	7	8	7	7	8	9	8	8	7	8	8	8	8	7	6	7	8	8	6	当代……	2016	Journal D
154	8	7	8	7	8	9	7	7	7	7	8	8	7	7	8	7	8	9	8	8	7	8	8	7	8	7	6	7	8	8	7	改革……	2019	Journal A
868	8	7	8	7	9	8	8	8	7	7	8	7	7	8	7	7	8	8	8	7	7	8	8	8	7	7	7	7	8	8	7	高考……	2018	Journal B
1318	7	7	8	6	8	9	8	8	8	7	7	7	7	8	8	7	8	8	8	8	8	8	7	8	7	8	6	7	8	8	7	高职……	2012	Journal D
1323	8	7	8	7	8	9	8	8	8	7	8	8	8	7	7	7	8	7	8	8	8	8	7	8	8	7	6	7	8	7	6	高中……	2011	Journal D
1353	8	7	8	7	9	8	7	8	8	7	8	8	7	8	8	7	8	7	8	8	7	8	7	7	8	7	6	7	8	8	7	混合……	2019	Journal D
1368	7	8	7	6	9	8	7	7	8	8	7	7	7	8	8	8	8	7	8	8	8	8	8	8	7	8	6	7	8	8	7	基于……	2016	Journal D
911	8	7	7	7	9	9	8	8	8	7	8	8	8	7	7	7	8	8	8	8	7	8	7	7	7	6	6	7	8	8	8	加强……	2023	Journal B
1391	8	7	8	7	7	9	8	8	8	7	8	7	8	8	7	7	8	7	8	8	7	8	8	7	7	8	6	7	8	8	7	教师……	2014	Journal D
1401	7	8	7	7	9	8	8	8	8	7	8	8	8	8	7	7	7	6	8	8	8	8	8	8	7	7	6	7	8	8	7	教学……	2009	Journal D
319	8	7	8	7	8	8	7	7	7	7	8	8	8	8	8	7	8	8	8	8	7	7	8	8	7	7	7	7	8	8	7	教育……	2021	Journal A
343	8	9	8	7	9	8	7	7	8	7	8	8	8	7	7	7	8	8	9	8	7	8	7	7	8	7	3	7	8	8	8	教育……	2022	Journal A
352	8	7	8	8	8	9	7	7	7	7	8	8	8	7	7	7	8	8	8	8	8	8	7	7	8	7	6	7	8	8	7	教育……	2021	Journal A
366	8	7	8	7	9	9	8	8	8	7	8	8	8	7	7	6	8	9	8	8	7	7	7	7	8	7	6	7	8	8	6	教育……	2008	Journal A
1410	8	7	8	7	9	8	8	7	8	7	8	7	8	8	7	7	8	8	8	8	7	8	8	8	7	7	6	7	8	8	6	科技……	2012	Journal D
401	8	7	7	6	8	9	8	8	8	7	8	7	7	8	7	7	8	9	8	8	7	8	8	7	8	7	6	7	8	8	7	离异……	2007	Journal A
1419	8	7	8	7	8	9	7	7	8	7	8	7	8	8	8	7	8	9	8	8	7	7	8	8	7	7	6	7	8	8	6	留守……	2019	Journal D
1425	8	7	8	7	9	9	7	7	8	7	8	8	8	7	7	6	9	9	8	8	7	8	7	7	8	7	6	7	8	8	6	论大……	2008	Journal D
416	8	7	9	8	7	9	8	8	8	7	8	8	7	8	7	6	9	8	8	7	7	8	7	7	8	7	6	6	8	8	7	美国……	2021	Journal A
1924	9	8	9	8	7	8	7	7	7	7	8	7	8	6	7	7	8	8	7	8	8	8	7	8	8	7	7	7	8	8	7	美国……	2017	Journal C
464	8	7	8	8	7	9	7	7	8	7	8	8	8	7	8	7	8	8	8	8	8	8	7	7	8	7	6	7	8	8	6	人大……	2010	Journal A
1980	7	6	7	7	9	8	6	6	7	7	8	8	7	9	9	9	8	8	8	8	8	7	9	8	7	6	6	8	8	9	6	是什……	2018	Journal C
1500	8	7	8	7	8	9	8	8	8	7	9	8	8	7	7	6	8	9	8	8	7	8	7	8	7	7	6	7	8	7	6	听觉……	2014	Journal D
1046	8	7	8	7	8	9	7	7	8	7	8	7	7	8	8	7	8	8	8	9	7	7	8	8	8	7	6	7	8	8	6	我国……	2017	Journal B
1516	7	8	7	6	8	7	8	7	8	8	9	8	8	8	8	7	7	8	8	8	8	8	7	8	8	8	7	7	7	7	6	我国……	2017	Journal D
2050	8	7	6	8	8	9	8	8	8	8	7	7	8	7	7	7	8	9	8	8	7	7	7	7	7	8	8	8	7	7	7	校企……	2007	Journal C
2060	8	7	7	7	7	8	8	8	8	7	8	7	7	7	8	8	8	8	8	8	7	7	8	7	8	8	7	7	8	8	7	炫耀……	2014	Journal C
1111	7	8	8	7	8	8	7	7	8	8	8	8	8	7	8	7	8	8	7	8	7	8	7	7	8	7	7	7	8	8	7	学校……	2017	Journal B
1582	7	8	8	7	8	9	7	7	8	7	8	8	8	8	7	7	8	8	7	7	7	8	8	7	7	8	7	7	8	8	7	学校……	2009	Journal D
2079	8	7	7	7	8	9	7	8	7	7	8	7	8	8	7	7	9	9	8	8	8	8	7	7	8	7	7	7	7	7	7	也论……	2009	Journal C
664	8	7	8	7	8	9	8	8	7	7	8	7	7	7	8	7	8	9	7	8	7	8	8	8	7	7	6	7	8	8	7	义务……	2013	Journal A
1626	8	7	8	7	7	9	8	7	7	8	8	7	8	7	8	7	8	8	7	8	8	8	7	7	8	7	6	8	8	8	7	指向……	2013	Journal D
1161	8	7	7	7	8	9	8	8	8	7	8	7	8	7	8	7	8	9	8	8	7	7	8	8	7	7	6	7	8	8	6	中国……	2019	Journal B
1691	7	8	7	6	9	8	8	7	8	7	8	8	7	8	8	7	7	8	8	8	7	8	8	8	8	7	6	7	8	8	7	卓越……	2022	Journal D
1727	7	8	8	7	8	8	7	7	8	8	7	8	7	8	7	7	8	8	8	8	8	8	7	7	8	7	7	7	7	8	7	变革……	2009	Journal C
1218	8	7	7	6	8	9	8	8	8	7	8	7	7	8	8	7	7	8	8	8	7	7	8	8	7	8	6	7	8	8	7	不同……	2013	Journal D
1228	8	7	8	7	8	9	8	7	8	7	8	7	7	8	7	7	8	9	8	8	7	8	7	7	8	7	6	7	8	8	6	城乡……	2012	Journal D
816	8	7	8	7	8	8	8	8	8	7	8	7	8	7	7	7	8	8	8	8	7	7	8	8	8	7	6	7	8	8	6	初中……	2016	Journal B
1237	8	7	7	6	8	9	8	7	8	7	8	7	7	8	7	8	8	9	7	8	7	8	8	7	8	7	6	7	8	8	7	处境……	2022	Journal D
111	7	6	7	7	8	9	8	8	8	7	8	7	7	8	8	7	8	8	7	8	8	8	8	8	7	7	6	7	8	8	7	大学……	2015	Journal A
1290	7	8	8	6	7	8	7	8	8	7	8	7	8	8	7	7	8	7	8	8	8	8	8	8	7	8	6	7	8	8	7	多维……	2016	Journal D
145	8	7	8	8	7	9	7	7	8	7	8	8	7	7	7	6	8	9	8	8	8	8	7	7	8	7	6	7	8	8	7	发达……	2015	Journal A
188	8	7	7	7	8	8	7	8	8	7	8	7	7	8	8	7	8	8	8	8	7	7	8	8	8	7	6	7	8	8	7	高校……	2012	Journal A
878	8	7	8	7	7	9	8	8	8	7	8	7	7	8	7	7	8	9	8	8	7	8	7	8	7	7	6	6	8	8	7	高校……	2018	Journal B
243	8	7	8	7	8	9	7	8	8	7	8	8	7	7	8	7	9	9	8	8	7	7	7	7	8	8	6	7	7	7	6	何以……	2019	Journal A
1841	7	7	7	8	8	7	7	7	8	8	8	8	8	8	8	7	8	7	7	8	7	8	8	8	7	7	7	7	8	8	7	基于……	2008	Journal C
1844	7	7	8	7	8	8	7	7	8	7	8	8	8	8	7	7	8	7	8	8	8	8	7	7	8	7	7	7	8	8	7	基于……	2005	Journal C
1384	8	7	7	6	8	9	8	8	8	8	8	9	7	8	7	6	7	7	8	8	7	8	7	8	8	7	6	7	8	8	7	奖惩……	2020	Journal D
1395	7	7	8	7	8	8	8	7	8	7	8	8	8	7	8	7	8	7	8	8	7	8	8	7	8	7	6	7	8	8	7	教师……	2015	Journal D
950	8	7	9	8	8	9	7	7	7	7	8	8	7	7	7	7	9	8	8	8	7	8	7	6	8	7	6	7	8	8	7	教育……	2013	Journal B
348	8	7	8	7	8	9	7	7	8	8	9	8	7	7	7	7	8	6	8	8	8	8	7	7	8	7	6	7	8	8	7	教育……	2015	Journal A
356	9	8	8	7	8	9	8	8	7	8	8	8	7	7	7	6	8	9	7	8	7	7	7	8	7	7	6	7	8	8	6	教育……	2013	Journal A
410	8	7	8	8	7	9	8	7	8	7	8	7	7	7	8	7	9	8	8	8	7	7	8	8	7	7	6	7	8	8	6	六十……	2017	Journal A
1947	8	7	8	7	7	8	7	7	8	8	7	6	7	8	8	8	7	8	8	7	8	8	8	8	8	7	8	7	8	7	7	贫困……	2008	Journal C
450	8	7	7	6	8	8	8	8	7	7	8	7	8	7	8	7	8	8	8	8	8	8	8	7	8	7	6	7	8	8	7	企业……	2023	Journal A
470	7	8	7	6	8	9	8	7	8	7	8	7	7	8	8	7	7	9	8	8	7	7	8	8	8	7	6	7	8	8	7	山东……	2015	Journal A
1474	7	8	7	6	8	9	8	8	7	8	7	7	7	8	8	7	7	9	7	8	7	7	8	8	8	8	7	7	8	8	6	少数……	2013	Journal D
483	8	6	7	7	8	8	7	7	8	7	8	8	7	7	8	7	8	8	8	8	8	8	8	8	8	6	7	7	8	8	7	谁在……	2018	Journal A
1973	8	7	8	8	8	8	7	8	7	7	8	7	7	7	8	7	8	8	8	8	7	8	7	8	7	8	7	7	8	7	7	省域……	2015	Journal C
1043	8	7	8	7	8	9	8	7	8	7	8	7	7	7	8	6	8	9	8	7	8	8	7	7	8	7	6	7	8	8	7	我国……	2012	Journal B
2014	8	7	7	6	8	9	7	7	7	8	8	7	7	8	8	8	7	8	7	8	7	8	9	8	8	7	7	7	7	8	7	我国……	2015	Journal C
2024	8	7	8	7	8	8	8	8	8	7	8	8	8	7	7	7	8	8	8	8	8	8	7	7	8	7	6	7	7	7	7	我国……	2014	Journal C
2025	8	7	7	7	8	8	8	8	8	7	8	8	8	7	7	7	8	9	8	8	8	8	7	7	8	7	6	7	7	7	7	我国……	2004	Journal C
1061	8	7	7	7	8	9	8	7	8	7	8	7	7	8	7	7	8	8	8	8	7	7	8	8	7	8	6	7	8	8	7	我国……	2014	Journal B
1558	7	8	7	7	8	8	7	7	8	8	8	8	8	7	7	7	8	8	8	8	8	8	7	7	7	8	6	7	8	8	7	心理……	2014	Journal D
1101	7	7	8	7	8	8	7	8	8	7	8	7	7	8	7	7	8	8	8	8	7	7	8	8	7	8	7	7	8	8	7	行为……	2020	Journal B
677	8	7	8	7	9	8	7	7	8	7	8	8	8	7	7	7	8	9	8	8	7	8	7	7	8	7	6	7	8	8	6	影响……	2011	Journal A
1645	8	8	8	7	8	8	8	7	8	7	8	7	7	8	7	7	8	8	8	8	7	7	8	8	8	7	7	7	7	7	7	中小……	2012	Journal D
1682	8	7	8	7	8	8	8	8	8	7	7	7	7	7	7	7	7	7	8	8	8	8	8	8	8	7	7	7	8	8	7	中学……	2007	Journal D
1329	8	7	8	7	9	9	8	8	8	7	8	8	7	7	7	6	8	9	8	8	7	7	7	7	8	6	5	7	8	8	7	“个……	2013	Journal D
10	7	6	8	7	9	8	7	8	7	7	8	7	8	6	7	6	8	9	8	9	8	8	7	7	8	7	6	7	9	8	7	“好……	2012	Journal A
1200	7	8	7	6	8	7	8	8	9	8	7	7	7	8	7	7	7	8	8	8	7	7	8	7	8	8	7	7	8	8	7	3-6岁……	2017	Journal D
803	8	7	8	7	9	8	7	7	8	7	8	7	8	7	8	6	9	8	8	7	8	8	7	6	8	7	6	7	8	8	7	百年……	2013	Journal B
1728	8	7	7	8	9	8	7	7	8	7	8	8	8	7	8	7	8	7	7	7	7	7	8	7	8	8	7	7	8	7	7	博士……	2018	Journal C
64	8	7	8	8	9	9	7	7	8	7	8	7	8	7	8	6	8	9	9	8	7	7	7	6	8	7	5	7	8	8	6	城乡……	2013	Journal A
1230	8	7	8	7	8	9	7	8	7	6	8	8	8	7	6	6	8	9	8	9	7	8	8	8	7	7	5	6	9	8	7	初任……	2018	Journal D
1255	8	7	7	6	8	9	7	7	8	7	8	8	7	7	8	7	8	8	8	8	8	8	7	7	8	7	6	7	8	8	7	大学……	2013	Journal D
1773	6	7	7	6	8	9	8	7	8	7	8	7	7	8	8	7	8	6	8	7	8	8	8	8	8	8	7	7	8	8	7	德国……	2006	Journal C
134	7	8	7	7	9	8	7	7	8	7	8	8	7	8	7	7	7	9	8	8	8	8	7	7	7	7	6	7	8	8	7	地方……	2018	Journal A
1779	8	8	8	7	8	8	7	7	8	8	8	7	7	8	7	7	8	8	7	8	7	7	7	7	7	8	7	7	8	8	7	多模……	2014	Journal C
849	8	7	8	7	8	9	7	8	8	7	8	7	8	7	7	6	8	9	8	8	7	8	7	7	7	7	6	7	8	8	7	儿童……	2019	Journal B
148	8	7	8	7	8	9	7	7	8	7	8	7	7	8	7	7	8	9	7	7	7	7	7	8	7	7	8	7	8	8	7	放大……	2005	Journal A
1791	8	7	7	6	8	9	8	8	8	7	8	7	8	7	7	8	8	9	7	7	7	8	8	8	7	7	6	7	7	8	7	高考……	2014	Journal C
184	8	7	6	6	9	9	7	7	8	7	8	8	7	8	7	7	8	9	8	8	8	8	7	7	8	7	6	7	8	8	6	高校……	2018	Journal A
874	8	7	8	7	8	8	7	7	8	7	8	8	7	7	7	7	8	8	8	8	8	8	7	7	8	7	6	7	8	8	7	高校……	2023	Journal B
1347	7	8	7	7	8	9	8	8	8	8	7	7	7	8	7	7	8	8	8	7	7	8	8	8	7	7	7	7	7	7	7	何为……	2021	Journal D
268	8	8	7	7	8	9	8	8	8	7	8	8	7	8	7	7	8	8	8	8	7	7	7	8	7	7	6	7	7	7	7	基于……	2013	Journal A
1382	8	7	8	7	8	8	7	8	8	7	8	8	7	7	7	7	8	8	8	8	7	7	7	7	8	8	6	7	8	8	7	家长……	2016	Journal D
351	8	7	8	8	7	9	7	7	7	7	8	7	8	7	8	7	9	9	8	8	7	7	7	7	8	7	6	7	8	8	6	教育……	2020	Journal A
1894	8	7	8	7	8	8	7	7	8	7	8	7	7	8	8	7	8	8	8	8	7	7	7	7	8	7	7	7	8	8	7	教育……	2019	Journal C
392	8	8	7	7	8	8	7	7	8	8	8	7	7	8	8	7	8	8	8	8	7	7	8	8	7	7	6	7	8	8	6	课堂……	2014	Journal A
397	8	8	7	8	7	9	8	7	8	7	8	8	7	7	7	7	8	8	7	8	7	8	7	7	8	7	6	7	8	8	7	跨学……	2018	Journal A
405	8	7	8	8	7	9	7	7	8	7	8	7	8	7	8	7	8	9	8	7	7	7	8	7	8	7	6	7	8	8	6	立德……	2019	Journal A
1915	7	8	7	8	7	8	7	8	8	8	8	8	8	7	7	6	8	7	8	8	7	7	7	7	7	8	7	8	8	8	7	论基……	2007	Journal C
414	8	7	8	8	7	9	8	8	8	7	8	7	8	6	7	6	9	8	8	7	8	8	7	7	8	7	6	7	8	7	7	论中……	2017	Journal A
1438	8	7	8	7	8	8	7	7	8	7	8	8	7	7	7	8	8	7	8	8	7	7	8	8	8	7	6	7	8	8	7	内隐……	2009	Journal D
1471	8	7	7	6	9	8	8	8	8	7	8	8	7	7	8	7	8	8	9	8	7	7	7	7	7	7	6	7	8	8	7	日本……	2022	Journal D
532	8	7	7	6	8	9	7	7	8	7	8	7	7	8	8	7	8	9	8	8	7	7	8	8	8	7	6	7	8	8	6	我国……	2009	Journal A
550	8	6	7	7	9	9	7	7	8	6	8	8	7	7	7	7	8	9	8	8	8	8	7	8	7	7	6	7	8	8	7	我国……	2012	Journal A
2035	8	7	8	8	8	9	7	7	7	7	8	8	8	7	7	7	8	9	8	8	7	7	7	7	7	8	7	7	7	7	7	县域……	2008	Journal C
588	8	7	8	7	9	9	8	7	8	7	8	8	8	7	7	6	8	9	8	8	7	8	7	8	8	6	5	6	8	8	6	香港……	2006	Journal A
1551	8	7	7	7	8	9	8	7	8	7	8	8	7	8	8	7	7	8	7	8	7	7	8	8	8	7	6	7	8	8	6	小学……	2016	Journal D
621	8	7	8	7	9	8	7	8	8	7	8	7	6	7	7	8	8	9	8	7	8	8	7	7	8	7	6	7	8	8	6	学校……	2009	Journal A
2084	8	8	7	7	8	8	7	8	7	7	8	7	7	7	7	7	8	9	8	7	8	8	7	8	7	7	7	7	8	8	7	义务……	2016	Journal C
1126	7	8	7	7	9	8	8	8	8	7	8	8	7	8	7	7	7	6	8	8	7	7	8	8	7	8	6	7	8	8	7	用非……	2007	Journal B
721	8	7	8	7	8	9	7	7	7	8	8	8	7	8	7	6	8	8	8	8	8	8	7	7	8	7	6	7	8	8	6	中国……	2016	Journal A
1677	7	7	7	7	8	8	8	8	8	8	8	7	7	8	7	7	7	7	8	8	7	7	8	8	8	7	6	8	8	8	7	中学……	2009	Journal D
772	8	7	8	7	7	9	8	7	8	7	8	7	7	8	8	7	8	8	7	8	7	8	7	7	8	7	6	8	8	8	6	珠心……	2010	Journal A
2142	7	8	8	7	7	8	7	8	8	8	7	8	7	8	8	7	7	8	8	7	7	7	8	7	8	8	7	7	7	7	8	专业……	2019	Journal C
27	7	6	7	7	8	9	8	8	7	6	8	8	7	8	8	7	7	7	8	8	7	8	8	8	7	8	6	7	8	8	7	2000……	2006	Journal A
75	8	7	8	7	9	9	8	8	7	7	8	7	8	7	7	6	8	9	8	7	7	8	7	6	8	7	6	7	7	7	8	穿梭……	2021	Journal A
117	7	8	7	7	8	8	7	7	8	7	8	8	8	7	7	7	8	7	8	8	7	8	7	7	8	7	7	7	8	8	7	大学……	2012	Journal A
1774	7	8	8	7	8	8	7	7	8	8	8	7	7	8	7	7	8	8	7	8	7	7	8	7	7	8	6	7	8	8	7	地方……	2013	Journal C
1291	8	7	7	6	8	9	8	8	8	7	8	7	7	8	7	7	7	7	8	8	7	7	8	8	7	8	6	7	7	8	8	多元……	2015	Journal D
1307	8	7	8	7	8	8	7	8	7	7	7	7	8	8	7	7	8	7	8	7	8	8	7	8	8	7	6	7	8	8	7	高创……	2013	Journal D
198	8	7	6	6	7	8	7	7	7	7	8	7	7	8	8	8	7	8	8	8	7	8	8	8	8	8	7	7	8	8	7	高校……	2012	Journal A
1336	8	7	7	6	8	9	8	8	8	7	8	7	7	8	7	7	8	8	8	8	7	8	8	8	7	6	6	7	8	8	6	关于……	2008	Journal D
1348	8	7	8	7	8	9	7	7	8	7	8	7	7	8	7	7	8	9	8	7	7	7	8	8	8	7	6	7	7	7	7	何以……	2021	Journal D
255	8	7	8	7	8	8	7	7	8	8	8	7	8	8	7	7	8	9	8	7	7	7	7	7	8	8	6	7	7	7	7	基础……	2005	Journal A
1837	7	8	7	7	7	8	7	7	8	8	8	8	8	8	8	7	7	8	7	8	7	7	8	7	8	7	6	7	8	8	7	基于……	2013	Journal C
1838	8	7	7	7	8	8	7	7	8	7	7	7	7	8	8	7	7	8	8	8	8	7	7	8	8	8	7	7	7	8	7	基于……	2006	Journal C
1370	8	7	7	7	8	9	8	7	8	7	8	8	7	7	8	7	7	8	8	8	7	7	8	7	8	7	6	7	8	8	6	基于……	2016	Journal D
303	8	7	8	7	9	9	8	7	8	7	8	7	7	8	7	7	8	9	8	8	8	7	7	8	7	7	6	6	7	7	6	教师……	2010	Journal A
1399	7	6	7	7	8	8	7	7	7	7	8	8	7	8	8	7	8	8	8	8	7	8	8	8	8	7	6	7	8	8	7	教师……	2019	Journal D
326	8	7	8	7	8	9	7	7	8	7	8	8	8	7	7	6	8	9	8	8	7	7	7	7	8	7	6	7	8	8	6	教育……	2019	Journal A
1880	8	7	8	7	8	8	7	7	8	7	8	8	8	7	7	7	8	8	8	8	7	7	7	8	7	7	7	7	8	7	7	教育……	2011	Journal C
415	8	7	8	7	8	8	7	7	8	7	8	7	8	8	7	7	8	7	8	8	8	7	7	8	7	7	6	7	8	8	7	美国……	2008	Journal A
423	8	7	8	8	9	8	7	8	7	7	8	8	7	7	7	6	8	9	8	8	7	8	7	7	8	6	6	7	8	7	7	面向……	2011	Journal A
428	7	8	7	6	9	9	8	8	8	8	7	7	8	7	7	6	7	9	8	8	7	7	7	7	7	8	6	7	8	8	7	农村……	2015	Journal A
1448	8	7	8	7	9	9	8	7	8	7	8	7	8	7	7	6	8	9	8	7	7	8	8	7	8	6	6	7	7	8	6	农村……	2017	Journal D
1008	7	8	7	7	8	8	7	8	8	7	8	7	8	7	8	7	8	8	8	7	7	7	7	8	7	7	6	8	8	8	7	认知……	2012	Journal B
1023	8	7	8	8	7	9	7	7	8	7	7	7	8	7	7	7	8	9	8	8	7	7	7	8	7	7	6	7	8	8	7	事业……	2020	Journal B
1486	8	9	7	6	8	8	7	7	8	7	9	8	7	8	8	6	7	8	7	8	7	8	7	7	8	7	6	7	8	8	7	数据……	2023	Journal D
1030	8	8	7	7	8	9	8	8	8	7	8	8	7	8	7	6	8	9	7	8	7	7	7	7	8	7	6	7	8	7	6	体验……	2014	Journal B
523	7	8	7	6	8	9	8	8	8	7	8	7	7	7	8	7	8	9	8	7	8	8	7	8	7	7	6	7	7	8	6	我国……	2019	Journal A
527	8	7	8	7	8	9	8	8	7	6	8	8	7	7	7	6	9	9	8	8	7	7	7	8	8	7	6	7	8	7	6	我国……	2015	Journal A
1048	8	7	8	7	8	8	7	7	8	7	8	7	8	7	8	7	8	8	7	8	7	8	7	7	8	7	6	7	8	8	7	我国……	2017	Journal B
2017	7	7	8	7	8	9	7	7	7	7	7	7	8	8	8	8	8	8	8	7	7	7	8	8	8	7	7	7	7	7	7	我国……	2011	Journal C
568	8	7	8	7	7	8	7	7	8	7	8	7	8	7	8	7	8	8	7	8	7	7	7	7	8	8	7	7	8	8	7	我国……	2011	Journal A
1065	8	7	8	7	7	8	8	7	7	8	8	7	8	8	7	7	8	8	8	7	7	8	7	8	7	8	6	7	8	7	7	我国……	2018	Journal B
592	8	7	8	7	8	9	8	8	8	7	8	8	7	7	7	6	8	8	8	8	7	7	7	7	8	7	6	7	8	8	6	小学……	2004	Journal A
1094	8	7	7	6	8	9	8	7	8	7	8	8	8	7	7	6	8	9	8	8	7	7	8	8	8	7	6	7	8	7	6	新疆……	2014	Journal B
624	7	8	7	6	8	7	7	8	8	7	8	7	7	8	8	7	7	8	8	8	8	8	8	8	7	7	6	7	8	8	7	学校……	2006	Journal A
629	8	7	7	6	9	8	7	7	8	7	7	7	8	8	7	7	8	9	8	8	7	7	8	8	7	7	6	7	8	8	7	学校……	2021	Journal A
648	8	7	8	7	8	9	7	8	8	7	8	8	7	7	7	6	8	9	7	7	8	8	7	7	8	7	6	7	8	8	6	以岗……	2013	Journal A
649	8	7	8	7	8	8	7	7	8	7	8	8	8	7	7	7	8	9	7	8	7	7	7	7	7	7	7	7	8	8	7	以教……	2009	Journal A
658	8	7	7	7	9	8	7	7	7	7	7	8	8	7	7	7	8	9	8	8	7	8	8	7	8	7	6	7	8	8	6	义务……	2008	Journal A
1612	7	8	7	7	8	8	8	8	8	7	8	8	7	7	7	7	7	7	8	8	8	8	7	7	8	8	6	7	8	7	7	语音……	2007	Journal D
688	8	7	7	6	9	8	7	7	8	7	7	8	7	7	7	8	7	8	8	8	7	7	8	8	8	8	6	7	8	8	7	云南……	2004	Journal A
2112	8	7	7	7	8	8	7	8	7	8	8	8	8	7	7	7	8	7	7	8	8	7	7	7	8	7	7	7	8	8	7	中国……	2007	Journal C
1629	7	8	7	7	8	8	8	8	8	8	7	7	7	8	7	7	8	8	8	8	7	8	7	7	8	7	6	7	7	8	7	中国……	2004	Journal D
729	8	7	6	6	8	9	8	8	8	7	7	7	7	7	7	8	7	9	8	8	7	7	8	8	8	8	6	7	8	8	6	中国……	2015	Journal A
1174	8	9	8	7	8	9	8	8	9	8	7	6	7	8	7	7	8	7	8	7	7	7	7	8	8	7	6	7	7	7	6	中美……	2022	Journal B
2131	7	7	8	7	7	7	8	7	7	8	8	7	8	7	8	8	8	7	8	8	7	7	8	7	8	7	7	7	8	8	7	中师……	2014	Journal C
1183	8	7	7	6	9	9	8	8	8	7	8	8	7	8	8	6	8	8	7	8	8	8	7	7	8	7	5	6	8	8	6	中学……	2019	Journal B
2143	8	7	8	7	9	8	8	8	8	7	7	8	8	7	7	8	8	7	8	7	8	7	7	7	7	7	6	7	8	7	7	转型……	2008	Journal C
1203	8	7	6	6	9	8	8	8	7	7	8	7	7	8	8	7	7	6	8	8	7	8	8	8	8	7	6	7	8	8	7	Ango……	2008	Journal D
1229	8	7	8	7	8	9	8	7	8	7	8	7	8	8	7	6	8	9	8	8	7	7	8	8	7	6	5	6	8	8	6	城乡……	2009	Journal D
815	8	7	7	6	9	8	7	7	8	7	7	6	7	8	8	7	7	7	8	8	7	8	9	8	7	8	6	7	9	8	6	初中……	2018	Journal B
1757	7	7	8	7	8	8	8	7	8	7	8	7	8	8	8	7	8	7	7	8	7	7	7	7	7	7	7	7	8	8	7	大学……	2023	Journal C
851	8	8	7	7	9	8	7	7	8	7	8	8	8	7	7	7	8	7	8	8	7	7	7	7	7	7	6	7	8	8	7	二至……	2007	Journal B
1301	8	7	8	7	8	9	7	7	8	7	8	7	8	7	8	7	8	8	7	8	7	7	8	7	7	7	6	7	8	7	7	改革……	2019	Journal D
1803	7	7	7	7	8	8	7	8	7	8	8	8	8	7	7	7	8	8	8	8	7	7	7	7	8	7	6	7	8	8	7	高校……	2017	Journal C
1319	8	7	8	7	8	8	7	7	7	7	8	8	8	7	7	7	8	9	8	8	7	7	7	7	8	7	6	7	8	8	6	高中……	2005	Journal D
1330	7	6	8	7	9	8	7	7	8	7	8	7	7	8	7	7	8	7	8	8	8	8	7	8	7	7	6	7	8	8	7	个体……	2006	Journal D
257	8	7	8	7	9	8	7	7	8	7	8	8	7	7	7	6	8	9	8	8	7	7	7	8	7	7	6	7	8	8	6	基础……	2006	Journal A
1360	8	7	7	7	8	8	7	7	7	7	7	7	7	8	7	8	8	8	8	8	8	7	8	8	7	7	6	7	8	8	7	基于……	2015	Journal D
1364	7	8	7	6	8	9	8	7	8	7	7	8	7	8	7	7	8	8	8	7	7	8	7	8	7	8	6	7	8	7	7	基于……	2010	Journal D
291	8	7	8	7	8	8	7	7	8	7	8	7	8	7	7	7	8	7	8	8	7	8	7	7	8	7	6	7	8	8	7	教师……	2019	Journal A
309	8	7	8	7	8	8	7	8	8	7	8	8	7	7	7	6	8	8	8	8	7	7	6	8	8	7	6	7	8	8	7	教学……	2013	Journal A
1405	7	8	7	7	7	8	8	7	8	7	7	7	7	8	7	7	8	9	7	8	7	7	8	7	8	7	7	7	8	8	7	教育……	2019	Journal D
1892	7	8	8	7	7	8	8	7	7	8	7	8	7	8	8	7	7	8	7	7	8	8	7	7	7	7	7	7	8	8	7	教育……	2014	Journal C
958	8	7	7	6	8	9	7	8	8	7	8	7	7	7	8	7	8	9	8	8	7	7	7	7	8	7	6	7	8	8	6	教育……	2019	Journal B
381	8	7	7	7	8	9	8	8	7	7	7	6	7	7	7	7	8	8	9	8	7	8	7	8	7	7	6	7	8	8	7	聚焦……	2016	Journal A
387	7	8	7	7	8	9	8	8	8	7	8	7	7	8	7	7	8	8	7	7	7	7	8	8	7	8	6	7	7	8	6	科学……	2012	Journal A
1428	8	7	7	6	8	9	7	7	8	7	8	7	7	8	8	7	8	7	8	8	7	8	7	7	8	7	6	7	8	8	7	迈向……	2019	Journal D
1934	8	7	7	7	8	8	7	7	8	7	8	8	8	7	7	8	8	8	7	7	7	8	7	7	7	7	7	7	8	8	7	农村……	2023	Journal C
453	8	7	8	7	8	9	7	7	7	6	8	8	7	7	7	7	8	8	8	8	7	8	8	8	7	7	6	6	8	8	7	青年……	2017	Journal A
1967	7	8	7	7	7	8	8	8	8	8	8	8	8	7	7	7	8	8	8	8	7	7	7	7	7	7	7	7	7	7	7	社会……	2006	Journal C
478	8	7	7	6	8	9	8	7	8	7	8	7	8	7	7	7	8	9	8	8	7	8	7	7	7	7	6	7	8	8	6	社会……	2011	Journal A
505	8	7	8	7	8	9	8	8	8	7	8	8	7	7	8	6	8	9	8	8	7	7	7	6	7	7	6	7	8	7	6	探索……	2006	Journal A
1036	9	8	9	8	8	9	8	7	7	7	8	7	7	7	8	6	9	9	7	7	8	8	7	7	7	6	5	7	7	7	6	透视……	2013	Journal B
2004	8	7	8	7	8	8	7	7	8	7	8	8	8	7	7	7	8	8	8	8	7	7	7	7	7	7	6	7	8	8	7	我国……	2020	Journal C
2015	7	7	8	7	7	8	8	8	8	8	7	7	8	8	8	7	8	8	7	7	7	7	8	7	7	8	7	7	7	7	7	我国……	2009	Journal C
566	8	7	8	7	9	9	7	7	7	6	8	8	7	7	7	6	8	9	8	8	7	7	7	7	8	7	6	7	8	8	7	我国……	2014	Journal A
1078	8	7	8	7	9	9	8	8	8	7	8	7	7	8	7	6	8	7	8	8	7	7	8	7	8	6	5	7	8	8	6	小学……	2017	Journal B
766	8	7	7	7	8	8	7	7	8	7	8	7	7	7	7	7	8	8	8	8	7	8	8	8	7	7	6	7	8	8	7	中学……	2010	Journal A
2096	8	7	8	7	8	9	7	7	8	7	8	7	8	7	7	6	8	9	8	8	7	8	7	8	7	7	6	7	7	7	6	《幼……	2014	Journal C
1209	7	6	8	7	8	9	6	7	8	7	8	7	8	8	7	6	8	7	8	8	7	8	8	7	8	7	6	7	8	8	7	班级……	2009	Journal D
141	8	7	8	7	8	9	8	8	8	7	8	7	7	7	7	6	8	9	8	8	7	8	7	7	7	7	6	7	7	7	6	多层……	2015	Journal A
168	7	8	7	7	8	8	7	7	8	7	8	7	8	7	7	7	8	8	8	8	7	7	7	7	8	7	6	7	8	8	7	高等……	2007	Journal A
1798	7	7	7	7	7	7	8	8	8	7	7	7	7	8	8	8	8	7	8	7	7	7	8	8	8	8	7	7	7	7	7	高校……	2019	Journal C
1864	7	8	7	6	8	7	8	7	8	8	8	7	8	8	7	7	8	7	8	8	7	7	8	7	7	8	6	7	8	8	6	建构……	2004	Journal C
1389	7	6	7	6	8	9	8	8	8	7	8	8	7	8	8	7	7	6	7	8	7	7	8	8	7	7	6	8	8	8	7	教师……	2012	Journal D
1907	7	8	7	7	8	7	8	7	8	7	7	8	7	8	7	7	8	7	8	7	7	8	7	7	8	8	7	8	7	7	7	课堂……	2009	Journal C
396	8	7	8	7	8	8	7	7	8	7	8	7	8	7	7	6	8	9	8	8	7	8	7	8	7	7	6	7	8	7	6	孔子……	2011	Journal A
977	8	7	8	7	8	8	7	7	8	7	8	8	7	7	7	7	8	9	8	8	7	7	7	7	8	7	6	7	7	7	7	论教……	2020	Journal B
434	8	7	8	7	8	9	7	7	8	7	8	7	7	7	7	6	8	9	8	8	7	8	7	7	7	7	6	7	8	8	6	农村……	2005	Journal A
1950	8	8	8	8	7	7	7	7	8	8	8	7	8	8	7	7	8	7	7	8	7	7	7	8	7	7	6	7	7	8	7	普通……	2004	Journal C
1454	7	8	7	7	8	8	7	7	8	7	8	7	7	8	7	7	8	8	8	7	7	7	8	7	7	7	7	7	8	8	7	祁建……	2004	Journal D
510	7	8	7	6	9	8	7	8	8	7	8	8	7	8	7	7	8	9	7	7	7	7	8	8	7	7	6	7	7	7	7	提高……	2014	Journal A
520	8	8	7	6	9	8	8	7	8	7	8	7	8	8	7	7	7	8	8	8	7	7	7	8	7	7	6	7	7	7	7	我国……	2012	Journal A
1996	8	7	7	8	8	8	7	7	7	7	7	8	7	8	7	7	8	8	7	8	7	7	7	6	8	8	7	7	8	7	8	我国……	2016	Journal C
559	7	8	7	6	7	8	7	7	8	8	7	8	7	8	8	7	7	8	8	7	7	7	8	8	8	7	6	7	8	8	7	我国……	2012	Journal A
1069	8	7	7	6	8	9	7	7	7	7	7	7	7	8	8	7	8	9	7	7	7	7	8	8	7	7	7	7	8	8	7	乡村……	2017	Journal B
1541	7	8	7	6	9	8	8	8	8	7	6	7	6	8	7	8	7	7	8	8	7	7	8	8	7	8	7	6	8	8	7	小学……	2020	Journal D
610	8	7	8	7	8	8	8	7	8	7	8	7	7	8	7	7	8	7	8	8	7	7	7	8	8	7	6	7	7	8	6	学科……	2015	Journal A
1142	8	7	8	7	9	9	8	7	8	7	9	8	8	7	7	6	8	9	8	8	7	7	6	7	7	7	5	6	8	7	6	真实……	2019	Journal B
1620	8	7	8	7	8	8	7	6	7	7	6	6	7	7	8	7	8	9	8	8	7	8	8	7	7	8	7	7	8	8	7	正念……	2018	Journal D
1695	8	7	7	6	8	8	7	8	8	7	8	7	7	7	7	7	7	8	8	8	7	7	7	7	8	8	7	7	8	8	7	自主……	2023	Journal D
1205	8	7	8	7	8	8	7	7	8	7	7	8	7	8	7	6	8	7	8	8	7	7	7	7	8	7	6	7	8	8	7	Rasc……	2013	Journal D
1724	7	7	7	7	8	8	7	7	7	7	8	7	8	7	7	7	8	8	8	8	8	8	7	7	7	7	7	7	7	8	7	八所……	2006	Journal C
1299	8	7	8	7	8	9	7	7	7	8	8	7	7	7	7	6	8	9	8	7	7	8	7	7	7	6	6	7	8	8	7	赋权……	2019	Journal D
206	8	8	7	6	8	9	7	7	8	7	8	7	7	7	7	6	8	9	7	8	8	8	6	7	8	7	6	6	8	8	7	高职……	2012	Journal A
900	8	7	8	7	8	9	8	7	8	7	8	7	8	7	7	6	8	7	7	7	8	8	7	7	8	6	6	7	8	8	6	绘画……	2017	Journal B
1849	8	6	8	7	8	9	7	7	7	7	8	8	8	8	8	7	8	8	7	7	7	7	7	7	7	7	7	7	7	7	7	基于……	2019	Journal C
299	7	8	7	6	8	8	7	7	8	8	7	7	7	8	8	7	8	7	8	8	7	7	8	7	8	7	6	7	8	8	6	教师……	2010	Journal A
1889	8	7	8	7	8	8	7	6	7	7	8	7	8	7	8	7	8	7	8	7	8	8	7	7	7	7	8	7	7	7	7	教育……	2015	Journal C
1918	7	7	8	7	7	8	7	7	7	6	7	7	7	8	8	8	8	8	7	7	8	8	7	8	7	7	8	7	7	7	8	论中……	2014	Journal C
1932	7	8	7	7	8	8	8	7	7	8	8	7	7	7	8	7	7	8	7	7	7	7	7	7	8	8	7	7	8	7	7	民营……	2011	Journal C
1461	8	7	7	7	8	9	8	8	7	7	8	7	8	7	7	7	8	8	8	7	7	7	7	8	7	7	6	7	8	7	6	青少……	2014	Journal D
1465	8	7	6	6	7	9	8	8	7	7	8	7	7	8	8	7	7	9	7	8	7	8	7	8	7	7	6	7	8	7	7	区域……	2016	Journal D
1473	7	6	7	6	8	9	7	7	8	7	8	7	6	7	8	7	8	9	8	7	8	8	8	8	7	7	6	7	8	8	6	上海……	2008	Journal D
1488	8	7	7	6	8	9	8	7	8	7	8	7	7	8	7	7	8	8	8	7	7	7	8	8	8	7	6	7	7	7	6	数字……	2020	Journal D
1520	7	8	7	6	8	7	7	7	8	7	8	7	7	7	8	7	8	8	8	8	7	7	7	8	8	7	6	7	8	8	7	我国……	2019	Journal D
1081	8	8	7	6	8	9	7	7	8	7	8	7	7	7	7	6	8	9	8	8	8	7	8	8	7	6	5	7	8	8	6	小学……	2006	Journal B
1548	8	7	7	7	8	8	7	8	8	7	7	8	7	7	7	7	7	8	8	8	7	7	8	7	8	7	7	7	7	7	7	小学……	2004	Journal D
604	8	7	8	7	8	8	7	8	7	7	8	8	7	7	8	6	8	9	8	8	7	8	7	6	8	6	5	7	8	8	6	新课……	2014	Journal A
1119	8	7	8	7	9	9	8	8	7	6	8	7	8	7	7	6	8	7	8	7	7	7	8	7	8	7	6	7	8	7	6	义务……	2018	Journal B
2135	7	7	8	8	6	7	7	7	8	8	7	8	8	7	7	7	8	8	7	7	8	8	7	7	7	7	7	7	8	8	7	中小……	2009	Journal C
1693	7	7	6	6	9	8	8	7	8	7	8	7	6	7	7	7	7	7	8	8	8	8	8	7	8	8	6	7	8	8	7	自我……	2018	Journal D
813	7	8	7	6	8	7	7	7	8	7	7	8	7	8	7	7	7	8	8	7	7	7	8	8	7	8	6	7	8	8	7	城乡……	2013	Journal B
1778	7	7	7	7	7	8	8	7	7	7	8	7	7	8	7	7	8	8	7	8	7	7	8	7	7	7	7	7	8	8	7	对现……	2017	Journal C
1328	8	7	9	8	7	9	8	8	8	7	8	8	7	7	7	6	8	7	8	7	7	7	6	7	8	7	6	6	7	7	7	个案……	2015	Journal D
1332	7	8	7	7	8	8	7	7	8	8	8	8	8	7	7	7	7	8	7	7	7	7	7	7	7	8	7	7	7	7	7	工作……	2017	Journal D
1339	7	8	7	6	8	7	7	8	7	7	8	7	8	7	7	7	8	8	8	7	7	7	8	7	7	8	6	7	8	8	7	规约……	2006	Journal D
232	8	7	8	7	8	9	7	7	7	7	8	8	8	6	7	6	8	9	8	8	7	7	7	7	7	7	6	7	8	7	6	国际……	2010	Journal A
258	7	8	7	6	8	8	8	8	9	7	7	7	7	8	7	7	7	7	8	8	8	8	7	8	7	7	6	6	8	7	6	基于……	2015	Journal A
274	7	7	8	7	9	8	7	7	8	7	8	8	7	7	7	6	8	9	8	8	7	7	6	6	7	7	6	7	8	8	7	加强……	2014	Journal A
307	7	8	7	6	8	7	8	8	7	7	8	7	7	8	7	7	7	6	8	8	7	7	8	7	8	8	6	7	8	8	7	教学……	2007	Journal A
375	8	7	8	7	8	9	8	7	8	7	8	7	7	8	7	6	8	8	8	7	7	8	7	7	7	6	6	7	8	7	6	近十……	2013	Journal A
412	9	7	8	8	8	9	7	7	8	7	8	8	8	6	7	6	9	9	8	7	8	8	6	6	8	6	5	6	7	7	6	论名……	2015	Journal A
1930	8	7	7	8	8	8	7	7	8	7	7	8	8	7	7	7	8	7	8	7	7	7	7	7	7	7	7	7	8	7	7	民办……	2008	Journal C
440	8	7	8	7	9	8	8	7	8	7	8	7	7	7	7	6	8	8	8	7	7	7	7	7	7	8	6	6	8	7	7	女性……	2008	Journal A
1001	7	8	7	6	8	9	8	8	8	7	8	7	6	8	7	7	8	8	8	7	7	8	7	8	7	7	5	7	7	8	6	情绪……	2019	Journal B
1970	8	7	7	7	8	8	7	7	7	7	8	8	8	7	7	7	8	8	8	8	7	7	7	7	7	7	7	7	7	7	7	生活……	2011	Journal C
1485	8	7	7	6	8	9	7	7	8	7	8	7	7	8	8	7	7	8	8	7	8	7	8	7	8	6	6	7	7	8	6	示范……	2008	Journal D
494	8	7	8	7	8	9	7	7	8	7	8	7	8	7	7	6	8	9	8	8	7	8	6	7	7	7	6	7	7	7	6	视觉……	2014	Journal A
506	7	8	6	7	8	9	8	7	8	7	8	7	6	8	7	6	8	9	8	8	7	8	7	8	7	6	5	7	8	8	6	特色……	2018	Journal A
535	8	7	7	6	8	9	8	7	7	6	7	6	7	8	7	7	8	9	8	8	7	7	8	8	7	6	6	7	8	8	7	我国……	2014	Journal A
2010	7	7	8	7	8	8	7	7	8	7	7	7	8	7	7	7	7	8	8	7	8	7	7	7	8	8	7	7	7	7	7	我国……	2023	Journal C
1085	8	7	8	7	6	9	8	8	7	6	7	8	7	7	8	6	8	8	7	7	8	8	7	7	8	7	6	8	8	7	6	小学……	2018	Journal B
1668	7	7	7	7	8	8	8	7	7	7	7	7	7	8	7	7	8	8	8	8	7	7	8	7	7	8	7	7	7	7	7	中学……	2011	Journal D
68	8	7	8	7	8	9	7	7	7	8	8	8	8	7	7	6	9	9	8	7	7	7	6	7	7	6	6	7	7	7	6	城乡……	2016	Journal A
76	7	8	7	6	8	9	8	7	8	7	7	7	6	8	8	7	7	8	7	7	7	8	8	8	7	8	6	7	7	7	6	创新……	2016	Journal A
833	7	8	7	6	8	9	8	7	8	7	7	8	6	8	7	6	7	8	8	8	7	7	7	8	7	7	6	7	8	8	6	大学……	2018	Journal B
1284	7	8	6	6	8	9	7	7	8	7	8	7	7	8	7	7	6	6	8	8	7	7	8	8	7	8	6	7	8	8	7	道德……	2020	Journal D
1288	8	7	6	6	9	8	7	6	8	7	7	7	7	8	7	8	7	7	8	8	7	7	8	7	7	8	6	7	8	8	7	对某……	2005	Journal D
846	8	7	8	8	7	9	7	7	7	7	8	7	8	7	7	6	8	9	7	8	7	7	7	7	7	7	6	7	7	7	7	对我……	2018	Journal B
867	8	7	7	6	9	9	8	7	8	7	8	7	7	7	7	6	8	8	7	7	7	7	8	8	7	7	6	7	8	7	6	高考……	2018	Journal B
1796	7	8	7	7	8	8	7	7	7	7	7	7	7	7	8	8	8	8	8	7	7	7	7	7	7	8	7	7	7	7	7	高校……	2020	Journal C
1337	8	7	8	7	9	8	7	7	8	7	8	7	8	7	7	6	8	8	8	8	7	7	7	7	8	6	5	6	8	8	6	关于……	2014	Journal D
226	7	6	7	6	8	8	7	7	7	7	8	7	8	7	8	7	8	9	7	8	8	7	8	7	7	7	6	7	8	8	6	贯彻……	2012	Journal A
1866	7	7	7	6	8	7	7	7	8	7	8	7	7	8	7	8	7	7	7	8	7	7	8	8	7	8	7	8	8	7	6	教师……	2013	Journal C
390	7	8	7	6	9	9	8	7	8	8	7	7	8	7	7	6	7	6	8	9	7	8	8	8	7	7	5	6	8	7	6	课程……	2011	Journal A
998	7	6	8	7	9	8	7	7	7	7	8	8	7	7	7	7	8	7	8	8	7	8	7	7	7	7	6	7	8	8	6	青少……	2004	Journal B
501	8	7	8	7	8	9	7	7	8	7	8	7	7	7	7	6	8	9	8	8	7	7	7	7	7	6	6	7	8	7	6	私立……	2010	Journal A
1499	8	7	8	7	8	8	7	7	7	8	7	7	7	8	7	7	8	8	7	7	7	7	8	8	7	7	6	7	7	7	7	挑战……	2022	Journal D
1991	8	7	7	8	7	8	7	7	7	8	8	7	7	8	7	7	8	8	8	7	7	7	7	7	7	7	7	7	7	7	7	我国……	2012	Journal C
1998	8	7	8	7	8	8	7	7	7	7	8	7	7	7	7	7	8	8	7	8	7	7	7	7	7	7	6	7	8	8	7	我国……	2015	Journal C
2002	7	6	8	7	8	8	7	7	7	7	8	8	8	7	7	7	8	8	8	8	7	7	7	7	7	7	6	7	8	8	6	我国……	2010	Journal C
2006	7	6	8	7	8	8	7	7	7	7	8	8	8	7	7	7	8	8	8	8	7	7	7	7	7	7	6	7	8	8	6	我国……	2022	Journal C
2008	8	7	7	8	7	8	7	7	7	7	8	7	7	8	7	7	8	7	8	7	7	7	8	7	7	7	7	7	8	7	7	我国……	2017	Journal C
1543	8	8	7	6	8	8	8	8	7	7	7	8	7	8	7	7	7	8	8	8	7	7	7	7	7	7	7	6	7	8	6	小学……	2016	Journal D
2048	6	7	7	7	8	8	7	7	8	8	7	7	7	7	7	7	7	8	8	8	7	7	7	8	7	7	7	7	8	7	8	小学……	2013	Journal C
1562	8	7	8	7	8	8	8	7	8	7	8	7	7	8	7	6	8	7	8	8	7	7	7	7	7	7	6	7	7	7	7	新课……	2012	Journal D
1099	7	8	7	6	8	9	7	7	8	7	8	8	7	8	7	6	8	7	8	8	7	7	7	7	7	7	6	7	8	8	6	信息……	2019	Journal B
2059	7	8	8	7	7	8	7	7	7	7	7	7	7	6	6	7	7	8	8	8	8	7	7	8	8	8	7	7	8	7	7	需求……	2016	Journal C
2074	8	7	7	7	8	8	7	7	8	7	7	7	7	7	7	7	7	7	8	8	8	8	7	8	7	7	7	7	7	7	7	循证……	2022	Journal C
1145	7	7	7	6	8	9	8	7	8	7	8	8	7	7	7	6	7	6	8	8	8	8	7	7	8	7	6	7	8	8	6	知识……	2014	Journal B
5	8	6	7	7	8	9	7	7	8	7	8	7	7	8	7	6	8	9	8	7	7	7	7	8	7	7	6	7	7	7	6	“爱……	2012	Journal A
1715	7	8	7	6	7	8	7	7	8	7	8	7	7	8	7	6	7	8	8	7	7	8	8	7	7	7	7	7	8	8	6	2020……	2008	Journal C
808	7	6	7	6	8	9	7	7	8	7	7	6	7	8	7	7	8	9	7	8	7	7	8	7	7	8	6	7	8	8	6	不同……	2019	Journal B
62	8	7	7	6	8	9	7	8	7	7	8	7	7	8	7	6	8	9	7	7	7	8	7	7	7	7	6	6	7	8	7	城乡……	2014	Journal A
70	8	6	8	8	9	9	7	7	8	6	8	7	7	7	6	7	8	9	8	8	7	7	7	6	8	7	5	6	8	7	6	城镇……	2005	Journal A
1263	7	8	7	6	8	8	7	7	8	7	8	7	7	8	7	6	7	8	7	8	7	8	7	7	8	7	6	7	8	8	6	大学……	2016	Journal D
1269	7	6	8	7	8	9	8	7	8	7	8	7	8	7	7	6	8	7	8	8	7	7	7	6	7	7	6	7	8	7	7	大学……	2005	Journal D
840	8	7	8	7	7	8	7	8	7	6	7	6	7	8	8	7	8	8	7	8	7	7	8	7	8	7	6	7	8	7	6	大学……	2020	Journal B
1769	7	8	7	7	8	8	7	7	8	7	7	7	8	7	7	7	7	8	8	7	7	7	7	7	7	7	7	7	7	8	7	当代……	2013	Journal C
1302	8	7	8	8	7	8	7	7	7	7	8	8	7	7	7	6	8	7	7	8	7	7	7	8	7	7	6	7	8	8	6	改革……	2017	Journal D
209	8	7	8	7	8	9	7	7	7	7	8	7	7	7	7	6	8	9	8	8	7	7	8	7	7	7	6	6	7	7	6	高职……	2012	Journal A
881	7	8	7	7	8	8	7	7	8	7	8	7	7	8	7	7	8	8	8	7	7	7	7	8	7	7	6	7	7	7	6	高中……	2008	Journal B
217	7	6	7	6	8	7	7	8	8	7	6	7	7	8	8	7	7	7	8	8	7	7	8	8	7	8	6	7	8	8	7	各省……	2013	Journal A
224	8	7	8	7	8	9	7	7	7	7	8	8	7	7	7	6	8	9	7	7	7	7	7	7	7	7	6	7	7	7	7	关于……	2008	Journal A
1350	7	6	7	7	8	8	7	7	8	7	8	8	8	7	7	7	8	8	7	8	7	7	8	8	7	7	6	6	7	7	7	横向……	2014	Journal D
350	8	7	7	7	8	9	7	7	8	7	8	7	7	6	7	6	8	9	8	8	7	7	7	8	7	7	5	7	8	7	6	教育……	2019	Journal A
376	8	7	8	7	8	8	7	7	8	7	8	7	8	7	7	7	8	8	7	8	7	7	7	7	7	7	6	7	7	7	6	经济……	2014	Journal A
389	8	7	8	7	9	8	7	7	8	7	8	8	8	7	7	6	8	9	8	8	7	8	7	6	7	6	5	6	7	7	6	课程……	2004	Journal A
421	7	6	7	6	8	9	8	7	8	7	8	7	7	8	7	6	7	9	8	8	7	8	7	8	7	6	5	7	8	8	6	免费……	2010	Journal A
1949	7	7	8	7	7	7	7	7	7	8	8	8	8	7	7	8	7	8	7	7	7	7	7	7	7	7	7	7	7	8	7	普通……	2023	Journal C
449	7	6	8	7	9	8	8	7	7	6	9	8	7	7	8	5	8	9	8	8	7	7	6	7	7	6	5	7	9	8	6	企业……	2017	Journal A
508	8	7	7	6	8	8	7	8	8	7	8	7	7	8	7	7	7	8	8	7	7	7	7	8	7	8	5	7	8	7	6	提高……	2019	Journal A
516	7	6	7	8	8	9	7	7	7	6	7	7	7	7	7	7	8	9	8	8	7	7	7	8	7	7	6	7	8	8	6	未来……	2015	Journal A
1038	8	7	7	7	8	8	7	7	7	7	8	8	8	7	7	7	8	8	7	8	7	7	7	7	7	7	6	7	7	7	7	文化……	2015	Journal B
1999	8	7	7	7	8	8	7	7	7	8	7	7	7	7	7	7	8	8	7	8	7	7	7	7	7	7	6	7	8	8	7	我国……	2012	Journal C
1545	8	8	7	7	8	8	8	8	8	7	7	7	7	8	7	7	7	7	8	8	7	7	7	7	7	7	6	6	7	8	6	小学……	2006	Journal D
1093	8	7	8	8	8	9	7	7	7	7	8	8	7	7	7	6	8	8	8	8	7	7	7	7	7	6	6	7	7	7	6	新疆……	2015	Journal B
1103	8	7	6	6	8	9	7	7	8	6	8	8	7	7	7	6	8	9	8	8	7	7	7	7	7	6	6	7	8	8	7	学费……	2018	Journal B
1109	8	7	8	7	7	8	7	7	8	7	8	7	7	8	7	7	8	7	7	8	7	7	7	8	7	7	6	7	8	7	6	学习……	2020	Journal B
1599	7	8	7	7	8	8	7	7	8	7	7	8	7	8	7	6	8	8	7	7	7	7	7	7	7	8	7	7	7	7	7	影响……	2016	Journal D
691	8	7	8	7	8	9	8	7	7	7	8	7	8	8	7	6	8	8	8	7	7	8	7	7	7	6	5	7	7	7	6	整合……	2014	Journal A
694	7	6	8	7	9	8	7	7	7	6	8	7	8	7	8	7	8	9	8	7	7	7	7	7	8	7	6	7	7	7	6	职业……	2012	Journal A
1179	8	7	7	7	7	8	7	7	8	7	7	7	7	8	8	7	8	8	7	7	7	7	8	7	7	7	6	7	7	8	7	中小……	2015	Journal B
2139	8	7	7	6	8	8	8	7	7	7	8	7	7	7	7	7	8	8	8	7	7	7	7	7	8	7	7	7	7	7	7	中学……	2006	Journal C
811	8	7	8	7	6	8	7	7	7	7	8	8	7	7	8	7	8	8	7	7	7	7	8	7	7	7	6	7	7	8	6	城市……	2013	Journal B
73	7	6	8	7	8	9	7	7	7	7	8	8	8	7	7	6	9	8	8	8	7	7	6	6	7	7	5	7	8	7	7	初等……	2015	Journal A
103	8	7	7	6	8	9	8	7	8	7	8	7	7	8	7	6	7	8	8	7	7	7	8	7	7	7	6	7	7	7	6	大学……	2011	Journal A
1257	7	8	6	5	9	8	7	8	7	8	7	7	6	8	7	7	8	7	8	8	7	8	8	8	7	7	6	7	7	7	6	大学……	2007	Journal D
1274	7	8	6	6	9	8	7	7	8	7	8	7	7	8	7	6	7	6	8	8	7	7	8	8	7	7	6	7	8	8	6	大学……	2006	Journal D
121	8	7	8	7	8	9	7	7	7	6	8	7	7	7	7	6	8	8	7	8	8	8	7	7	8	7	6	6	7	7	6	大学……	2004	Journal A
1788	7	6	7	8	8	9	7	7	7	7	8	8	8	7	7	7	7	7	8	7	7	7	7	7	7	7	7	7	7	7	7	高等……	2009	Journal C
1314	7	6	7	6	9	8	7	7	8	7	8	7	8	8	7	7	7	8	8	7	7	7	8	8	7	7	6	7	7	7	6	高校……	2016	Journal D
1809	7	6	7	6	7	8	8	8	7	7	8	7	7	7	7	8	7	7	8	8	7	7	7	8	7	7	7	7	7	8	7	高校……	2016	Journal C
1344	7	6	8	7	8	9	7	7	8	7	7	8	7	7	7	7	9	8	8	7	7	7	7	7	8	7	6	6	7	7	6	国民……	2011	Journal D
927	8	7	7	6	8	7	8	7	8	7	7	7	6	8	7	8	7	8	8	7	7	7	8	7	8	8	6	7	7	7	6	教师……	2020	Journal B
940	8	7	7	6	8	9	7	7	8	7	8	7	8	7	8	6	8	9	7	8	7	7	7	7	7	6	5	6	8	8	6	教育……	2019	Journal B
953	8	7	8	7	8	9	8	8	7	7	8	7	7	7	7	6	8	8	7	7	7	8	7	7	7	6	5	7	7	7	7	教育……	2016	Journal B
1902	8	7	7	7	8	8	7	7	7	7	7	7	7	8	7	7	8	7	8	8	7	7	7	7	8	7	6	7	7	8	6	聚类……	2008	Journal C
1050	7	6	8	7	8	9	7	7	8	7	8	7	8	8	7	6	8	7	8	7	7	7	7	7	8	6	5	7	8	8	6	我国……	2015	Journal B
593	7	8	7	6	8	9	8	7	8	7	8	7	7	8	7	6	7	8	8	8	7	7	7	7	7	7	6	6	8	7	6	小学……	2008	Journal A
1555	8	7	7	7	8	8	8	7	7	7	7	8	7	7	7	7	7	7	7	7	7	7	8	8	7	7	7	7	7	7	7	小学……	2013	Journal D
605	7	6	8	7	9	8	7	7	8	7	7	8	8	7	7	6	8	9	8	8	7	7	7	7	7	7	5	6	8	7	6	新农……	2007	Journal A
631	8	7	8	7	8	8	7	7	8	7	8	7	7	6	7	6	8	8	7	8	7	7	7	6	8	7	7	7	8	7	6	研究……	2016	Journal A
644	8	7	8	7	8	9	7	7	8	6	8	7	7	6	7	6	8	9	8	7	7	7	6	7	8	7	6	7	8	7	6	医学……	2017	Journal A
1159	8	8	7	7	9	8	8	8	7	6	7	7	7	6	6	7	8	8	8	7	7	7	7	7	7	8	6	6	7	7	8	中国……	2020	Journal B
746	8	7	8	8	7	9	8	7	8	7	8	7	7	7	7	6	8	9	7	8	7	7	7	7	8	6	5	6	7	7	6	中外……	2016	Journal A
1185	8	7	8	7	8	9	7	7	8	6	8	7	8	7	7	6	8	9	8	8	7	7	7	7	7	6	5	6	7	7	7	专业……	2021	Journal B
1825	6	7	7	6	8	9	6	6	7	7	8	8	7	7	7	8	7	8	7	7	7	7	7	8	7	7	7	7	8	8	7	关于……	2004	Journal C
323	7	8	6	6	8	7	8	8	8	7	7	7	7	8	7	7	7	8	7	7	7	8	7	8	7	8	6	7	7	7	6	教育……	2019	Journal A
329	7	6	7	6	8	8	7	7	8	7	8	7	7	8	7	7	6	7	8	8	7	7	7	7	7	8	6	7	8	8	7	教育……	2015	Journal A
1891	8	7	8	7	8	8	7	7	8	7	7	8	8	7	7	6	7	8	8	7	8	7	6	7	7	7	7	6	7	7	6	教育……	2008	Journal C
1409	7	8	8	7	7	8	7	7	8	7	7	7	7	8	7	7	8	7	7	7	7	7	8	8	7	7	6	7	7	7	6	近十……	2011	Journal D
1414	8	7	8	7	9	8	7	7	8	6	8	7	8	7	7	6	8	9	8	7	7	7	6	7	8	6	5	6	7	8	6	口语……	2007	Journal D
1910	7	6	7	6	8	8	7	7	6	7	7	7	8	7	7	7	8	8	8	8	7	7	8	7	7	7	7	7	7	8	7	辽宁……	2005	Journal C
1922	7	8	7	7	7	8	7	8	7	7	7	6	7	8	7	7	8	8	7	7	7	7	7	7	8	7	7	7	7	7	7	美国……	2009	Journal C
1926	7	6	8	7	8	6	7	7	8	7	8	6	7	7	7	7	8	8	8	8	8	8	7	7	7	7	6	7	7	7	7	美国……	2013	Journal C
1928	7	6	7	7	8	8	7	7	7	7	7	7	7	7	7	7	7	7	8	8	8	8	8	8	7	7	6	7	7	7	7	免费……	2011	Journal C
1437	7	7	8	7	8	8	7	7	7	7	8	7	7	8	7	7	8	8	7	7	7	7	7	7	7	7	6	7	7	7	7	男大……	2016	Journal D
1960	7	7	7	7	8	8	7	7	7	7	7	7	7	8	7	7	8	7	8	7	7	7	7	7	7	7	7	7	7	8	7	人力……	2014	Journal C
1969	6	7	7	7	8	8	7	7	7	7	8	8	8	7	7	7	8	8	7	7	7	7	7	7	7	7	7	7	7	7	7	深度……	2019	Journal C
1978	7	6	7	7	8	8	7	7	7	7	8	7	8	8	7	7	8	7	7	8	7	7	8	7	7	6	6	7	8	8	6	世纪……	2008	Journal C
509	8	7	7	6	8	8	7	7	8	7	7	7	7	8	7	7	7	8	8	7	7	7	8	7	7	8	6	7	7	7	6	提高……	2011	Journal A
534	7	6	7	6	8	9	7	7	7	6	6	6	7	8	8	7	7	8	7	8	7	7	8	8	7	8	6	7	8	8	7	我国……	2007	Journal A
574	8	7	7	6	8	9	7	7	8	7	8	7	7	7	6	7	8	9	8	8	7	7	7	7	7	7	6	6	7	7	6	西部……	2004	Journal A
2115	6	7	8	7	7	8	7	6	7	8	7	8	7	8	7	6	7	8	7	8	7	7	8	7	8	6	7	8	7	8	6	中国……	2008	Journal C
1697	7	7	7	7	8	8	7	7	7	7	8	7	7	7	7	7	7	8	8	8	7	7	7	7	7	7	7	7	7	7	7	组织……	2019	Journal D
1716	7	8	7	6	7	8	8	8	7	8	7	7	7	7	7	6	8	8	8	7	8	7	7	7	7	7	6	7	7	7	6	3~5岁……	2007	Journal C
1321	7	6	7	6	8	8	7	7	7	7	7	7	7	8	7	7	7	8	8	8	7	7	8	7	7	7	6	7	8	8	6	高中……	2017	Journal D
346	7	8	7	6	8	8	7	7	8	7	7	7	7	7	7	7	7	6	8	8	7	7	7	8	7	7	6	7	8	8	6	教育……	2012	Journal A
1896	8	7	8	7	7	8	7	7	7	7	7	7	7	7	7	7	8	8	7	7	7	7	7	7	7	7	7	7	7	7	7	教育……	2008	Journal C
1408	8	7	8	7	8	8	7	7	8	7	8	7	8	7	7	6	8	8	8	7	8	7	7	7	7	6	5	6	7	7	6	教育……	2021	Journal D
1951	7	6	8	7	7	8	7	7	7	7	8	8	7	8	7	7	7	8	7	7	7	7	7	7	7	7	7	7	7	7	7	青少……	2013	Journal C
485	8	7	8	7	8	9	7	7	8	7	8	8	7	6	7	6	8	9	8	8	7	7	6	6	7	7	5	6	7	7	6	师范……	2009	Journal A
1029	7	8	6	6	8	8	7	7	8	7	7	7	6	8	7	7	7	8	7	8	7	7	7	8	7	8	6	7	7	7	7	特殊……	2012	Journal B
1512	7	8	7	6	7	8	8	7	8	7	8	7	7	7	7	7	8	8	7	7	7	7	7	7	7	8	6	7	7	7	6	未婚……	2013	Journal D
543	8	7	8	8	7	8	7	7	8	7	8	7	7	7	6	6	8	9	8	7	7	7	8	8	7	6	5	6	7	7	6	我国……	2013	Journal A
1584	7	7	7	7	8	8	7	7	7	7	8	7	7	7	7	7	8	8	7	7	7	7	7	7	7	7	7	7	7	7	7	学校……	2020	Journal D
1151	7	8	7	6	8	8	7	7	8	7	7	8	7	8	8	7	7	6	8	7	7	7	8	7	7	7	6	7	7	7	6	中高……	2010	Journal B
1158	8	7	7	6	8	9	7	7	8	7	8	7	6	7	7	6	7	8	8	7	7	7	7	8	7	8	6	7	7	7	6	中国……	2016	Journal B
1658	8	7	8	8	8	8	7	7	7	7	7	7	7	7	7	6	8	8	8	8	7	7	7	7	7	7	6	6	7	7	6	中小……	2017	Journal D
1206	7	8	7	6	8	8	7	7	8	7	7	7	7	7	7	7	7	6	8	7	7	8	7	8	7	8	6	7	7	7	6	Star……	2017	Journal D
1215	6	7	7	6	8	8	7	7	8	7	7	7	7	8	7	7	7	6	8	7	7	7	8	8	7	8	6	7	8	7	6	不同……	2017	Journal D
1219	7	8	7	6	8	7	8	7	7	7	8	7	7	8	7	7	7	6	7	7	8	7	7	7	7	7	6	7	7	8	7	不同……	2021	Journal D
1747	7	6	7	6	8	9	7	7	7	6	7	7	6	7	7	7	7	7	8	8	8	8	7	7	7	7	6	7	8	8	7	初中……	2013	Journal C
1239	7	8	7	6	8	8	7	7	7	6	7	7	7	8	7	6	7	6	7	8	7	7	8	8	7	7	6	7	8	8	7	创建……	2008	Journal D
118	8	7	7	7	8	8	7	7	7	7	8	8	7	6	7	6	8	9	8	7	7	7	6	6	7	7	6	7	7	7	7	大学……	2018	Journal A
1279	7	6	7	6	8	8	7	7	8	6	7	7	7	7	6	7	8	8	8	8	7	8	7	7	7	7	6	7	8	8	6	当代……	2008	Journal D
1800	7	6	7	6	8	8	7	7	7	7	7	7	7	7	7	7	7	8	8	8	7	7	7	7	7	7	6	7	8	8	7	高校……	2013	Journal C
887	7	6	8	7	8	9	7	7	7	7	8	8	7	6	7	6	8	7	8	8	7	7	7	7	8	6	6	7	7	7	6	个体……	2012	Journal B
1842	8	7	8	7	7	8	7	7	8	7	8	7	7	7	7	6	8	8	7	7	7	7	7	6	7	7	6	7	8	7	6	基于……	2015	Journal C
1854	7	7	7	7	7	8	7	7	7	7	7	8	8	7	8	7	7	7	7	7	7	7	7	7	7	7	7	7	7	7	7	基于……	2016	Journal C
1386	8	7	7	6	8	9	8	7	8	7	8	7	7	8	7	6	8	7	8	7	7	7	6	6	7	7	6	7	7	7	6	教师……	2010	Journal D
1873	7	6	7	7	8	8	7	7	7	7	7	7	7	7	8	7	7	8	7	7	7	7	8	7	7	7	7	7	7	7	7	教师……	2019	Journal C
331	7	6	8	7	8	9	7	7	7	6	8	7	8	7	7	6	8	8	8	8	7	7	7	7	7	6	5	7	7	7	7	教育……	2014	Journal A
1417	7	6	7	6	8	8	7	7	8	7	8	7	8	8	7	7	7	6	8	7	7	7	7	7	7	8	6	7	7	7	7	两种……	2011	Journal D
1443	7	6	7	6	8	9	7	7	7	6	8	7	6	8	7	7	7	8	8	7	7	7	8	7	7	7	6	7	8	7	7	农村……	2017	Journal D
1939	7	7	8	7	7	8	7	7	7	7	7	7	7	7	7	7	7	8	8	7	7	7	7	7	7	7	7	7	7	7	7	农村……	2007	Journal C
1462	8	7	8	7	7	8	7	8	7	6	7	7	7	7	7	7	8	7	8	7	7	7	7	8	7	7	6	7	7	7	6	青少……	2019	Journal D
1966	7	7	7	6	8	8	8	7	8	7	7	7	7	7	7	7	7	8	8	7	7	7	7	7	7	7	6	6	8	7	7	社会……	2012	Journal C
486	7	6	8	7	8	9	7	7	7	7	8	7	7	6	7	6	8	8	8	8	7	8	7	7	7	7	6	6	7	7	6	师范……	2012	Journal A
561	8	7	8	6	7	8	7	7	8	7	8	7	7	7	7	6	8	8	7	7	7	7	7	7	7	7	6	7	8	7	6	我国……	2013	Journal A
1550	7	7	7	7	8	8	7	8	8	7	7	7	7	7	7	7	7	7	7	7	7	7	7	7	7	7	7	7	7	7	7	小学……	2006	Journal D
1611	7	8	7	7	8	8	7	8	8	7	8	7	8	7	7	6	7	6	7	7	7	7	7	7	7	7	6	7	7	7	7	语文……	2019	Journal D
2123	6	7	7	7	8	8	8	7	8	7	7	7	7	7	7	7	7	8	7	7	7	7	7	7	7	7	7	7	7	7	7	中国……	2006	Journal C
2138	7	7	7	7	7	8	7	7	7	7	8	7	7	7	7	7	7	7	8	8	7	7	7	7	7	7	7	7	7	7	7	中学……	2008	Journal C
1685	7	7	6	6	8	8	7	7	7	7	7	7	7	7	7	7	7	8	7	8	7	7	8	8	7	7	7	7	7	7	7	中职……	2017	Journal D
129	7	6	8	7	8	8	7	7	7	7	8	8	7	7	7	6	8	8	8	8	7	7	6	7	7	7	5	6	8	7	6	德国……	2015	Journal A
1287	7	6	7	7	8	9	8	7	7	6	8	7	7	7	6	6	8	9	8	8	7	7	7	8	7	6	5	6	8	7	6	对留……	2009	Journal D
1789	7	8	7	7	7	8	7	7	7	7	7	7	7	7	7	7	7	8	7	7	7	7	7	7	7	7	7	7	7	7	7	高等……	2012	Journal C
174	7	6	7	6	8	8	7	7	7	6	8	7	7	8	7	7	8	8	7	7	7	7	7	7	7	7	6	7	8	7	7	高等……	2005	Journal A
1312	7	6	7	6	8	8	7	7	7	7	7	7	7	7	7	7	7	7	7	8	7	7	8	8	7	7	7	7	7	7	7	高校……	2010	Journal D
1882	7	6	7	7	8	8	7	7	7	7	8	8	8	7	7	7	7	7	7	7	7	7	7	7	7	7	6	7	7	7	7	教育……	2011	Journal C
1895	7	7	7	7	7	8	7	7	7	7	8	7	7	7	7	7	7	8	7	7	7	7	7	7	7	7	7	7	7	7	7	教育……	2006	Journal C
1433	7	6	7	6	8	8	8	8	7	7	7	8	7	7	7	7	7	8	8	7	7	7	7	7	7	7	6	7	7	7	6	免费……	2018	Journal D
435	9	6	8	7	8	8	7	7	7	7	8	7	6	7	7	6	8	9	8	8	7	8	7	6	7	6	5	6	7	7	6	农村……	2005	Journal A
1955	7	8	7	7	7	8	7	7	7	7	7	7	7	7	7	7	7	8	7	7	7	7	7	7	7	7	7	7	7	7	7	全国……	2008	Journal C
517	7	8	7	7	8	8	7	7	7	7	7	8	7	7	7	6	8	8	7	7	7	8	7	7	7	6	6	7	7	7	6	文本……	2011	Journal A
1554	7	7	7	7	8	7	7	7	7	7	7	7	7	7	8	7	7	7	7	7	7	7	8	8	7	7	6	7	7	7	7	小学……	2012	Journal D
2068	7	7	7	7	8	8	7	7	7	7	7	7	7	7	7	7	7	8	7	7	7	7	7	7	7	7	7	7	7	7	7	学习……	2012	Journal C
625	7	6	8	7	9	8	7	7	8	7	8	7	8	7	7	6	8	8	7	8	7	8	6	7	7	6	5	6	7	7	6	学校……	2013	Journal A
2094	7	6	7	7	7	8	8	7	7	7	7	7	7	8	8	7	7	7	7	7	7	7	7	7	7	7	7	7	7	7	7	有效……	2014	Journal C
716	8	6	7	7	8	9	7	7	8	7	8	7	7	7	7	6	8	8	7	7	7	7	7	7	7	6	7	6	7	7	6	中国……	2009	Journal A
748	7	6	8	7	8	8	7	7	8	7	8	8	7	7	6	6	8	9	8	7	7	8	6	7	7	7	5	6	7	7	6	中小……	2005	Journal A
1699	7	7	7	7	8	8	7	7	7	7	7	7	7	7	7	7	7	8	7	7	7	7	7	7	7	7	6	7	7	7	7	“形……	2008	Journal C
63	8	6	7	7	8	8	6	6	6	6	7	7	7	7	7	7	7	9	7	8	7	7	8	8	7	7	6	6	8	8	6	城乡……	2010	Journal A
1236	7	6	7	6	8	9	7	7	7	6	8	7	8	7	6	7	8	9	8	7	7	7	7	7	6	7	6	6	7	7	7	初中……	2012	Journal D
1248	7	6	7	6	8	8	7	7	7	7	8	7	7	8	8	7	7	6	8	7	7	7	8	8	7	7	6	6	7	7	6	大学……	2009	Journal D
844	8	7	7	8	8	8	7	7	7	6	8	7	8	7	6	6	8	9	7	7	7	7	7	7	7	7	5	6	7	7	6	德国……	2018	Journal B
1305	7	8	6	6	8	7	7	8	7	7	7	6	6	8	7	7	7	8	8	7	7	7	8	7	7	8	6	7	7	7	6	改善……	2011	Journal D
1315	7	6	7	7	8	8	7	7	8	7	8	7	7	7	7	6	7	8	8	7	7	7	7	7	7	7	6	6	7	7	7	高校……	2016	Journal D
1810	7	7	7	7	7	8	7	7	7	7	7	7	7	7	7	7	8	7	7	7	7	7	7	7	7	7	7	7	7	7	7	高校……	2007	Journal C
1334	7	8	7	6	8	8	7	7	7	7	7	7	7	8	7	7	7	6	7	8	7	7	8	7	7	7	6	7	7	7	6	关怀……	2021	Journal D
267	8	7	7	7	8	8	7	7	7	7	8	7	8	6	7	6	8	8	8	8	7	7	6	6	7	6	6	6	8	7	6	基于……	2010	Journal A
1383	8	7	7	6	8	9	8	7	8	7	7	7	7	6	7	7	7	8	7	7	7	7	7	7	7	7	6	6	7	7	6	家长……	2011	Journal D
1397	7	8	7	6	8	8	7	8	8	7	7	8	7	7	7	6	7	6	7	8	7	7	7	7	7	7	6	7	7	7	6	教师……	2010	Journal D
391	8	7	7	6	8	8	7	7	7	6	8	7	6	7	7	7	8	9	7	8	7	7	7	7	7	7	6	6	7	7	6	课堂……	2013	Journal A
1946	7	8	7	6	8	7	7	8	7	7	7	7	8	7	7	7	7	8	7	7	7	7	7	7	7	7	6	7	7	7	6	贫困……	2009	Journal C
484	7	6	8	7	9	8	7	7	7	7	8	8	7	6	7	6	8	8	7	8	7	8	7	6	8	6	5	6	7	7	6	省域……	2011	Journal A
1493	7	8	7	6	8	8	7	7	7	7	7	7	7	7	7	7	7	8	7	7	7	7	7	7	7	7	6	7	7	7	7	探究……	2013	Journal D
2020	7	7	7	7	8	8	7	7	8	7	7	7	7	7	7	7	7	8	7	7	7	7	7	7	7	7	6	7	7	7	6	我国……	2019	Journal C
2033	7	6	7	7	8	7	7	7	7	6	7	7	7	7	7	7	7	8	8	8	7	7	7	7	7	7	6	6	8	8	7	西部……	2007	Journal C
1559	7	7	7	7	7	8	7	7	7	7	7	7	7	7	7	7	8	8	7	7	7	7	7	7	7	7	6	7	7	7	7	新建……	2009	Journal D
1573	7	7	7	7	8	7	7	7	8	7	7	7	7	7	7	7	7	7	7	7	7	7	7	7	7	7	7	7	7	7	7	学前……	2016	Journal D
1593	7	7	8	7	7	8	7	7	7	7	7	7	7	7	7	7	7	8	7	7	7	7	7	7	7	7	6	7	7	7	7	义务……	2013	Journal D
2116	7	8	7	6	8	7	8	7	8	6	7	8	6	7	7	7	6	7	7	6	7	8	7	6	7	8	7	6	8	7	8	中国……	2015	Journal C
2118	7	8	6	7	6	8	7	8	7	7	8	7	8	7	7	6	7	6	8	6	7	7	8	6	7	8	6	7	8	7	7	中国……	2010	Journal C
1659	7	7	7	7	8	8	7	7	7	7	7	7	7	7	7	6	8	8	8	8	7	7	7	7	7	7	6	6	7	7	6	中小……	2017	Journal D
1664	7	7	7	7	8	8	7	7	7	7	7	6	7	7	7	7	7	8	7	7	7	7	7	7	7	7	7	7	7	7	7	中小……	2005	Journal D
1680	7	6	7	6	8	8	7	7	8	7	8	8	7	7	6	7	7	8	8	7	7	7	7	8	7	7	6	6	7	7	6	中学……	2007	Journal D
2	8	7	7	6	8	8	7	7	7	6	7	7	7	7	7	6	7	8	8	7	7	7	8	8	7	7	6	6	7	7	6	“90……	2013	Journal A
1738	7	6	8	7	8	8	7	7	7	6	8	7	7	7	7	6	8	8	8	7	7	7	7	7	7	7	6	6	7	7	6	城乡……	2018	Journal C
1758	7	7	7	7	7	8	7	7	7	7	7	7	7	7	7	7	7	7	7	7	7	7	7	7	7	7	7	7	7	7	7	大学……	2007	Journal C
165	7	6	7	6	8	8	7	7	7	7	8	7	7	7	7	7	8	8	8	7	7	7	7	7	7	7	6	6	7	7	6	高等……	2010	Journal A
172	7	6	7	7	8	8	8	7	7	6	8	7	7	7	7	6	8	9	8	8	7	7	7	6	8	6	5	6	7	7	6	高等……	2014	Journal A
1795	6	7	6	6	8	8	7	7	7	7	7	7	7	7	7	7	7	8	8	8	7	7	7	7	7	7	6	7	7	7	7	高校……	2010	Journal C
1799	7	7	7	7	7	8	7	7	7	7	7	7	7	7	7	7	7	7	7	7	7	7	7	7	7	7	7	7	7	7	7	高校……	2014	Journal C
207	7	6	7	6	8	8	7	7	7	7	8	8	7	7	7	6	7	8	8	7	7	7	8	8	7	6	6	6	7	7	6	高职……	2012	Journal A
903	7	8	7	6	8	7	8	7	8	7	8	7	7	7	7	6	7	6	8	7	8	7	7	7	7	6	5	7	8	7	6	基于……	2011	Journal B
1371	7	6	8	7	6	8	7	7	8	7	7	6	7	8	7	7	8	9	6	7	7	7	8	8	7	6	6	6	7	7	6	基于……	2018	Journal D
280	8	7	7	6	8	9	8	8	7	7	8	7	7	6	6	5	7	9	8	7	7	7	6	6	7	8	5	6	7	7	7	家庭……	2012	Journal A
920	8	7	7	6	8	8	7	7	7	7	8	7	7	7	7	7	8	7	7	7	7	7	7	7	7	7	6	6	7	7	6	焦虑……	2011	Journal B
1869	7	6	7	6	8	8	7	7	7	7	8	7	8	7	7	7	7	7	7	7	7	7	7	7	7	7	6	7	7	7	7	教师……	2007	Journal C
1390	7	6	7	6	8	8	7	7	8	7	8	7	7	7	7	6	7	8	7	7	7	7	7	7	7	7	6	7	8	7	6	教师……	2011	Journal D
403	7	6	7	6	8	9	7	7	8	6	8	6	7	7	7	6	8	9	7	8	7	7	7	7	7	6	5	6	8	8	6	理工……	2012	Journal A
404	8	7	8	7	8	9	7	7	7	6	8	7	7	6	7	6	8	9	8	7	7	7	7	6	7	6	5	6	7	7	6	理论……	2011	Journal A
1938	7	6	7	6	7	8	7	7	7	7	7	7	7	7	7	7	7	8	8	7	7	7	7	7	7	7	7	7	7	7	7	农村……	2009	Journal C
1507	7	7	7	7	7	8	7	7	7	7	7	7	7	7	7	7	7	8	7	7	7	7	7	7	7	7	6	7	7	7	7	网络……	2011	Journal D
528	7	8	7	6	8	7	7	7	8	8	7	7	6	8	7	6	7	8	7	7	7	7	8	8	7	7	5	7	6	7	6	我国……	2017	Journal A
1519	8	7	6	6	8	8	7	7	8	7	7	7	6	7	7	6	7	8	7	7	7	7	7	7	7	7	6	8	8	7	6	我国……	2010	Journal D
2018	7	7	6	7	8	8	7	7	8	7	7	7	7	7	7	7	7	8	7	7	7	7	7	7	7	7	6	7	7	7	6	我国……	2010	Journal C
2061	7	8	7	7	6	7	7	8	7	7	7	7	7	7	7	7	7	7	7	7	7	7	7	7	7	7	7	7	7	7	7	学科……	2020	Journal C
1579	7	7	7	7	8	8	7	7	7	7	7	7	7	7	7	6	7	7	7	7	7	7	7	7	7	7	7	7	7	7	7	学习……	2016	Journal D
1112	8	7	7	6	8	8	7	7	8	7	7	6	7	7	7	6	7	8	8	7	7	7	7	7	7	7	6	7	7	7	6	学校……	2018	Journal B
2091	7	6	7	7	8	8	7	7	7	7	7	7	7	7	7	7	7	7	7	7	7	7	7	7	7	7	7	7	7	7	7	影响……	2009	Journal C
1614	8	7	7	7	7	7	7	8	7	7	8	7	7	7	7	6	7	6	7	7	7	8	7	7	7	7	6	7	7	7	7	运动……	2009	Journal D
1617	7	8	7	7	8	8	7	6	7	7	8	7	7	6	7	7	8	8	8	7	7	7	6	7	7	7	6	6	7	7	6	在线……	2021	Journal D
1619	8	7	7	7	8	8	7	6	7	7	7	7	7	6	6	6	7	8	8	8	7	7	7	7	7	7	7	6	7	7	7	在线……	2021	Journal D
723	8	7	8	7	8	7	7	7	8	6	8	8	7	7	6	6	8	8	7	7	7	7	6	8	7	7	5	6	7	7	6	中国……	2005	Journal A
1638	7	7	7	7	8	8	7	7	7	7	7	7	7	7	7	7	7	7	7	7	7	7	7	7	7	7	7	7	7	7	6	中小……	2014	Journal D
1653	8	7	7	7	7	8	7	7	7	7	7	6	7	7	7	7	7	8	7	7	6	7	7	7	7	7	7	7	7	7	7	中小……	2018	Journal D
1655	7	7	7	6	7	8	7	7	7	7	7	7	7	7	7	7	7	8	7	7	7	7	7	7	7	7	7	7	7	7	7	中小……	2013	Journal D
775	7	6	8	8	7	9	7	7	7	7	7	7	7	7	7	6	8	9	7	7	7	7	7	7	7	6	6	6	7	7	6	专业……	2013	Journal A
53	7	8	7	6	8	7	8	8	7	7	7	7	7	7	7	6	7	6	8	7	7	7	7	7	7	7	6	7	7	7	6	博士……	2013	Journal A
116	7	6	7	6	8	8	7	7	7	6	7	6	7	7	7	7	7	8	8	8	7	7	7	7	7	7	7	6	8	7	6	大学……	2016	Journal A
1781	7	7	7	7	7	7	7	7	7	7	7	7	7	7	7	7	7	7	7	7	7	7	7	7	7	7	7	7	7	7	7	非物……	2020	Journal C
1304	8	7	7	6	8	9	7	7	8	7	8	8	8	7	6	6	7	8	7	7	7	7	7	7	7	6	5	5	7	7	6	改善……	2005	Journal D
1311	7	6	7	6	8	9	7	7	7	6	8	7	7	7	7	7	8	8	7	7	7	8	7	7	7	7	5	6	7	7	6	高校……	2011	Journal D
1313	7	8	6	6	7	8	7	7	8	7	7	7	7	8	8	7	7	8	6	7	7	7	8	7	7	7	5	6	7	7	6	高校……	2015	Journal D
1806	7	6	6	6	7	7	7	8	7	7	7	7	7	7	7	7	7	7	8	8	7	7	7	7	7	7	6	7	7	8	7	高校……	2011	Journal C
193	8	7	8	7	8	9	7	7	7	6	8	7	7	6	6	6	8	9	8	7	7	7	6	7	7	7	5	6	6	7	6	高校……	2016	Journal A
210	7	6	7	6	8	7	7	7	7	6	7	7	6	7	7	7	7	8	8	8	7	7	8	7	7	7	6	7	8	7	6	高中……	2016	Journal A
891	8	7	8	7	8	8	7	7	7	7	8	7	8	7	6	6	8	7	8	7	7	7	6	6	7	6	6	6	7	7	6	关于……	2021	Journal B
1823	7	6	7	6	7	8	7	7	7	7	7	7	7	7	7	7	7	8	7	7	7	7	7	7	7	7	7	7	7	7	7	关于……	2008	Journal C
1831	7	6	7	7	8	8	6	7	7	7	7	7	7	7	7	7	7	7	7	8	8	8	7	7	7	7	6	6	7	7	6	国家……	2010	Journal C
245	8	7	7	6	8	9	7	7	7	7	8	7	8	6	7	6	8	9	7	7	7	7	7	6	7	6	5	6	7	7	6	后疫……	2021	Journal A
256	8	7	8	7	8	8	7	7	7	7	8	7	7	6	6	6	8	7	8	7	7	7	6	7	7	7	6	6	7	7	6	基础……	2007	Journal A
1365	7	7	7	6	8	9	8	7	8	7	6	6	6	8	7	7	7	8	7	7	7	7	7	7	7	7	6	6	7	7	6	基于……	2013	Journal D
298	8	7	7	6	8	8	7	7	7	7	7	6	7	7	7	7	8	8	7	7	7	7	7	7	7	7	6	6	7	7	6	教师……	2011	Journal A
1420	7	6	7	6	8	8	7	7	7	7	7	7	8	7	7	6	7	8	7	7	7	7	8	7	7	7	6	7	7	7	6	留守……	2013	Journal D
411	8	7	8	7	8	8	7	7	7	7	8	7	7	6	7	6	7	8	8	7	7	7	6	6	7	7	6	6	7	7	6	论后……	2016	Journal A
1441	8	7	7	6	8	9	7	7	7	7	8	7	7	6	7	6	8	9	8	7	7	7	6	7	7	6	5	6	7	7	6	农村……	2006	Journal D
1935	7	7	7	6	8	7	7	7	7	7	7	7	7	7	7	7	7	7	8	7	7	7	7	7	7	7	6	7	7	7	7	农村……	2015	Journal C
1957	7	7	8	7	6	8	7	7	7	7	7	7	7	7	7	7	8	7	7	7	7	7	7	7	7	6	6	7	7	7	7	确定……	2004	Journal C
1481	8	7	7	6	8	8	7	7	7	6	7	7	7	7	8	7	7	7	8	7	7	7	7	8	7	7	5	6	7	7	6	师生……	2016	Journal D
1492	7	7	7	7	8	8	7	7	7	7	7	7	7	8	7	7	7	6	7	7	7	7	7	7	7	7	6	6	7	7	7	所有……	2019	Journal D
2005	7	6	7	7	8	8	7	7	7	7	7	7	7	7	7	7	7	7	7	7	7	7	7	7	7	7	6	7	7	7	7	我国……	2017	Journal C
560	7	6	7	6	8	9	7	8	7	6	8	7	7	8	7	6	7	8	8	8	7	7	7	6	7	7	5	6	7	7	6	我国……	2014	Journal A
1564	7	7	7	6	8	8	7	7	7	6	7	7	7	7	7	6	7	8	7	8	7	7	7	7	7	7	6	7	7	7	7	新时……	2021	Journal D
1590	7	7	7	7	8	8	7	7	7	7	8	7	7	7	7	6	7	7	7	7	7	7	7	7	7	7	6	7	7	7	6	眼跳……	2009	Journal D
1608	7	7	7	7	7	7	7	7	7	7	7	7	7	7	7	7	7	7	7	7	7	7	7	7	7	7	7	7	7	7	7	幼儿……	2018	Journal D
1609	7	7	7	7	7	7	7	7	7	7	7	7	7	7	7	7	7	7	7	7	7	7	7	7	7	7	7	7	7	7	7	幼儿……	2016	Journal D
1679	7	7	7	7	8	7	7	7	7	7	7	7	7	7	7	6	7	7	8	7	7	7	7	7	7	7	6	7	7	7	7	中学……	2005	Journal D
2141	7	7	7	7	8	8	7	7	6	7	7	7	7	7	6	7	8	7	7	7	7	7	7	7	7	7	6	7	7	7	7	中学……	2005	Journal C
1252	8	7	6	6	8	8	7	7	7	6	8	8	7	7	7	6	7	8	8	7	7	7	7	7	7	7	5	6	7	7	6	大学……	2015	Journal D
1835	7	6	7	6	8	8	7	7	7	7	8	8	7	7	7	7	7	7	7	7	7	7	7	7	7	7	6	6	7	7	6	基础……	2018	Journal C
1885	7	6	7	7	7	8	8	7	7	8	7	7	7	7	7	7	7	7	7	7	7	7	7	7	7	7	6	6	7	7	6	教育……	2012	Journal C
1878	7	6	7	6	7	8	7	7	7	7	8	7	7	7	7	7	7	7	7	7	7	7	7	7	7	7	6	7	7	7	7	教育……	2016	Journal C
360	7	6	8	7	8	8	7	7	6	6	8	7	7	6	7	6	8	8	8	8	7	7	7	7	8	6	5	6	7	7	6	教育……	2017	Journal A
408	7	6	7	6	8	8	7	7	7	7	7	7	7	7	7	6	7	8	7	7	7	7	8	8	7	7	6	6	7	7	6	流动……	2009	Journal A
413	8	7	7	6	8	9	7	7	7	6	7	7	6	7	7	6	8	9	7	7	7	7	7	6	7	7	6	6	7	7	6	论网……	2013	Journal A
1954	7	6	7	7	7	8	6	6	7	7	7	7	7	7	7	7	7	8	7	7	7	7	7	7	7	7	7	7	7	7	7	区县……	2008	Journal C
488	7	6	7	6	8	8	7	7	7	7	8	7	7	7	7	6	7	7	8	7	7	7	7	7	7	7	6	7	7	7	6	师幼……	2009	Journal A
1508	7	7	7	7	7	7	7	7	7	7	7	7	7	7	7	7	7	7	7	7	7	7	7	7	7	7	6	7	7	7	7	网络……	2010	Journal D
1509	7	7	7	7	7	7	7	7	7	7	7	7	7	7	7	7	7	7	7	7	7	7	7	7	7	7	6	7	7	7	7	网络……	2009	Journal D
2041	7	6	7	7	7	7	7	7	7	7	7	7	7	7	7	7	7	7	7	7	7	7	7	7	7	7	7	7	7	7	7	小学……	2012	Journal C
598	8	7	7	6	7	8	7	7	7	7	7	7	7	7	7	7	7	8	7	7	7	7	7	7	7	7	6	6	7	7	6	校长……	2022	Journal A
1098	7	6	8	7	7	8	7	7	8	7	7	7	7	6	7	6	8	7	7	8	7	7	7	7	7	6	6	6	7	8	6	新中……	2014	Journal B
1667	7	6	7	7	7	8	7	7	7	7	7	7	7	7	7	6	7	8	7	7	7	7	7	7	7	7	6	7	7	7	7	中学……	2012	Journal D
770	7	6	7	6	8	8	7	7	7	7	7	7	7	7	7	6	7	8	8	7	7	7	7	7	7	7	6	7	7	7	6	重庆……	2006	Journal A
1741	6	7	7	6	7	7	7	7	7	7	7	7	7	7	7	7	7	7	7	7	7	7	7	7	7	7	7	7	7	7	7	初中……	2022	Journal C
1768	7	6	6	6	7	8	7	6	7	7	7	7	7	7	7	7	7	8	7	7	7	7	7	7	7	7	7	7	7	7	7	大一……	2019	Journal C
186	7	6	7	6	8	8	7	7	7	7	8	7	7	7	7	6	7	8	8	7	7	7	6	6	7	7	6	7	7	7	6	高校……	2008	Journal A
1832	7	6	7	6	8	8	7	7	7	7	8	8	7	6	6	6	7	8	7	8	7	7	7	7	7	7	6	6	7	7	6	汉语……	2014	Journal C
263	7	8	6	6	7	7	7	7	8	7	7	7	7	7	7	7	7	8	7	7	7	7	7	7	7	7	6	6	7	7	6	基于……	2014	Journal A
1851	7	6	7	7	7	8	8	7	7	6	7	7	8	7	7	6	8	7	7	7	7	7	7	7	7	7	6	6	7	7	6	基于……	2008	Journal C
1367	7	8	7	6	8	8	7	7	8	7	7	7	7	7	7	6	7	8	7	7	7	7	6	7	7	7	5	6	7	7	6	基于……	2020	Journal D
1903	7	7	6	7	7	8	7	7	7	7	7	7	7	7	7	7	7	7	7	7	7	7	7	7	7	7	6	7	7	7	6	军队……	2009	Journal C
424	7	6	7	7	8	9	7	7	7	6	7	7	7	7	7	6	7	8	7	7	7	7	7	7	7	7	6	6	7	7	6	民办……	2004	Journal A
984	7	6	8	7	7	8	7	7	8	7	8	7	7	7	6	6	8	9	7	7	7	7	6	6	7	6	5	7	7	7	6	民办……	2012	Journal B
1933	7	6	7	7	8	7	6	7	7	6	7	7	7	7	7	7	7	7	7	7	7	7	7	7	7	7	7	7	7	7	7	农村……	2006	Journal C
447	7	6	7	7	8	8	7	7	7	7	8	8	7	6	7	6	7	8	8	8	7	7	6	7	7	6	5	6	7	7	6	普通……	2012	Journal A
1467	7	6	7	6	8	8	7	7	7	7	6	7	6	7	7	7	7	8	8	7	7	6	7	7	7	7	6	7	7	7	7	全国……	2009	Journal D
1468	7	6	7	6	9	8	8	8	7	6	7	8	7	7	6	6	7	7	8	7	7	7	6	7	7	7	6	6	7	7	6	人格……	2014	Journal D
1961	7	6	7	7	7	8	7	6	7	7	7	7	7	7	7	7	7	6	7	7	7	7	7	7	7	7	7	7	7	7	7	人力……	2015	Journal C
1496	8	6	7	6	7	9	7	6	7	7	7	7	6	8	7	6	7	8	7	7	7	7	8	7	7	7	6	6	7	7	6	特殊……	2013	Journal D
546	7	6	7	7	8	8	7	7	7	6	8	7	8	7	7	6	7	8	7	7	7	7	7	7	7	7	5	6	7	7	6	我国……	2014	Journal A
2029	7	7	7	7	7	7	7	7	7	7	7	7	7	7	7	7	7	7	7	7	7	7	7	6	7	7	6	7	7	7	7	我国……	2012	Journal C
653	7	6	7	6	8	9	7	7	8	7	7	6	7	7	7	6	7	8	7	7	7	7	8	6	7	6	6	7	7	7	6	义务……	2013	Journal A
659	7	6	7	6	8	8	7	7	7	7	7	6	6	7	8	6	7	8	6	7	7	7	8	7	7	8	7	6	7	7	6	义务……	2013	Journal A
1598	7	7	7	7	8	7	7	7	7	7	7	7	7	7	7	6	7	6	7	8	7	7	7	7	7	7	6	7	7	7	6	英语……	2009	Journal D
689	7	6	7	7	8	8	7	7	7	7	8	7	8	7	6	6	8	9	7	7	7	7	6	7	7	6	5	6	7	7	6	在税……	2005	Journal A
1153	8	7	8	8	7	9	7	6	7	6	7	7	7	6	6	6	8	9	8	7	7	7	6	7	7	6	5	6	7	7	6	中国……	2020	Journal B
2117	8	6	7	7	6	7	7	6	6	7	6	7	8	7	8	8	8	7	7	8	7	6	6	8	7	6	8	7	6	7	6	中国……	2018	Journal C
1196	7	6	8	7	7	8	7	7	7	7	8	7	7	7	6	7	7	7	7	7	7	7	7	6	7	6	6	7	7	7	6	“自……	2015	Journal D
1225	7	6	7	6	8	9	7	7	8	7	8	6	7	7	7	6	7	8	8	7	7	7	6	7	7	6	5	6	7	7	6	城市……	2012	Journal D
1281	7	6	7	6	8	8	7	7	7	6	7	7	7	7	7	7	7	8	7	7	7	7	7	7	7	7	6	6	7	7	6	当代……	2014	Journal D
176	8	7	7	6	8	8	7	7	7	7	8	7	7	6	6	6	8	8	8	7	7	7	6	6	7	7	5	6	7	7	6	高等……	2013	Journal A
1808	6	7	6	6	7	8	7	7	7	7	7	7	7	7	7	7	7	7	7	7	7	7	7	7	7	7	6	7	7	7	7	高校……	2014	Journal C
1343	7	6	7	6	8	8	7	7	7	6	8	7	7	7	7	6	8	7	8	7	7	7	8	7	7	6	5	6	7	7	6	国际……	2012	Journal D
1349	7	6	7	6	8	8	7	7	8	6	7	6	7	7	7	6	7	8	8	7	7	7	8	7	7	7	5	6	7	7	6	河南……	2007	Journal D
1376	8	7	7	6	8	8	7	7	7	6	7	6	6	7	7	7	7	8	8	8	7	7	7	6	7	7	5	6	7	7	6	家庭……	2014	Journal D
1872	7	6	7	6	7	7	7	7	7	7	7	7	8	7	7	7	7	7	7	7	7	7	7	7	7	7	6	7	7	7	6	教师……	2021	Journal C
1900	7	7	6	6	7	7	7	7	7	7	7	7	7	7	7	6	7	8	7	7	7	7	7	7	7	7	7	7	7	7	6	金融……	2010	Journal C
1936	6	6	6	6	7	8	7	7	7	7	7	7	6	7	7	7	7	8	7	7	7	7	7	7	7	7	7	7	7	7	7	农村……	2016	Journal C
1009	7	6	7	7	8	8	7	7	7	6	7	7	7	6	7	6	8	9	8	7	6	7	7	7	6	7	6	6	7	7	6	任务……	2021	Journal B
474	7	6	6	6	8	8	6	7	7	6	7	7	7	7	7	7	8	8	7	7	7	7	8	8	6	7	6	6	7	7	6	少数……	2011	Journal A
504	7	8	6	6	9	9	7	8	8	7	7	6	6	6	7	6	7	8	7	7	6	7	7	7	6	7	6	6	7	7	6	他们……	2007	Journal A
1506	6	7	7	7	7	7	7	7	7	7	7	7	7	7	7	7	7	6	7	7	7	7	7	7	7	7	6	7	7	7	7	外语……	2012	Journal D
2011	6	7	8	7	7	8	6	7	7	7	7	7	7	7	6	7	7	8	7	7	7	7	7	7	7	7	6	6	7	7	6	我国……	2005	Journal C
2021	7	7	6	7	7	7	7	7	7	7	7	7	7	7	7	7	7	7	7	7	7	7	7	7	7	7	6	7	7	7	6	我国……	2014	Journal C
2040	6	7	7	6	7	7	7	7	7	7	7	7	7	7	7	7	6	7	7	7	7	7	7	7	7	7	7	7	7	7	7	小学……	2009	Journal C
2047	7	6	7	7	7	8	7	7	6	7	7	7	7	7	7	7	7	7	7	7	7	7	7	7	7	7	6	7	7	7	6	小学……	2010	Journal C
2057	7	7	7	6	7	7	7	7	7	6	7	7	7	7	7	7	7	7	7	7	7	7	7	7	7	7	6	7	7	7	7	行动……	2012	Journal C
1600	7	7	6	6	7	7	8	7	8	7	7	7	7	7	7	6	7	7	7	7	7	7	6	7	7	7	6	7	7	7	7	影响……	2008	Journal D
726	7	6	8	7	7	7	6	7	7	6	8	7	7	8	7	6	8	8	7	7	7	7	7	8	7	6	5	6	7	7	6	中国……	2015	Journal A
1646	7	6	7	6	8	8	7	7	7	7	7	6	7	8	7	6	7	8	7	6	7	7	8	7	7	6	7	6	7	7	6	中小……	2015	Journal D
1674	7	6	7	6	8	8	7	7	7	7	7	7	7	7	7	7	7	7	7	7	7	7	7	7	7	7	6	6	7	7	6	中学……	2014	Journal D
1692	6	8	6	5	8	7	8	7	8	7	7	7	6	7	7	8	6	7	8	8	6	7	8	7	7	6	6	6	7	7	6	自闭……	2019	Journal D
952	7	8	7	6	8	8	7	7	7	7	8	7	8	6	6	6	7	7	7	7	7	7	6	6	7	7	6	6	7	7	6	“教……	2014	Journal B
1195	7	6	8	7	7	8	7	7	7	6	8	7	8	7	7	6	8	8	7	7	7	7	6	6	7	6	5	6	7	7	6	“哑……	2013	Journal D
1722	6	7	7	7	7	7	6	7	7	7	7	7	7	7	7	6	7	8	7	7	7	7	7	7	6	7	6	7	7	7	7	按收……	2008	Journal C
90	7	6	7	6	8	8	7	7	7	6	7	7	6	7	7	7	7	8	7	7	7	7	7	7	7	7	6	6	7	7	6	大学……	2010	Journal A
847	7	8	7	6	8	7	8	7	7	7	8	7	7	7	7	6	7	6	8	7	7	7	7	6	7	6	5	6	7	7	6	对一……	2011	Journal B
153	7	6	7	6	8	8	7	7	7	7	7	7	7	7	7	7	7	8	7	7	7	7	7	7	7	6	5	6	7	7	6	父亲……	2015	Journal A
1310	7	6	7	6	8	7	7	7	8	6	7	6	7	7	7	6	7	7	8	8	7	7	7	7	7	7	6	6	7	7	6	高校……	2009	Journal D
1811	8	6	7	7	7	8	7	7	7	6	7	7	7	7	7	6	8	8	7	7	7	7	6	6	7	7	6	6	7	7	6	高职……	2008	Journal C
1698	7	6	7	6	8	7	7	7	7	7	7	7	7	7	7	6	7	6	7	7	7	7	7	7	7	7	7	7	7	7	6	高职……	2009	Journal D
889	7	6	7	6	8	8	7	7	7	7	7	7	6	7	6	7	7	8	8	7	6	7	7	7	7	7	6	6	7	7	6	公益……	2021	Journal B
1840	7	6	7	6	7	8	6	6	7	7	7	7	7	7	7	6	7	8	7	7	6	7	7	7	7	7	7	7	7	7	7	基于……	2012	Journal C
906	8	9	8	7	6	8	7	6	8	7	8	7	7	7	6	6	8	7	7	7	6	7	6	6	7	6	5	6	7	7	6	基于……	2017	Journal B
1857	7	7	7	7	7	8	7	6	7	7	7	7	7	7	7	6	7	7	7	7	7	7	6	7	7	7	6	7	7	7	6	家庭……	2015	Journal C
297	6	7	6	5	8	7	7	7	8	7	7	6	6	8	7	7	6	6	7	8	7	7	8	7	7	8	6	7	7	7	6	教师……	2008	Journal A
364	8	7	7	6	8	8	7	7	6	6	7	6	7	7	7	6	7	8	7	8	7	7	6	7	7	7	6	6	7	7	6	教育……	2007	Journal A
1921	8	7	8	8	6	7	6	6	7	7	8	7	7	7	6	6	8	8	6	6	7	7	6	7	7	7	6	7	7	7	6	美国……	2015	Journal C
1434	7	6	8	7	8	9	7	7	7	6	8	7	7	6	6	6	8	8	8	7	6	7	7	6	7	6	5	6	7	7	6	免费……	2013	Journal D
431	8	7	7	6	8	8	7	7	7	6	7	6	6	7	7	6	7	9	7	8	7	7	7	6	6	7	5	6	8	8	5	农村……	2004	Journal A
1450	7	6	6	6	8	8	7	7	7	6	7	7	7	7	7	6	7	8	7	7	7	7	7	7	7	7	6	7	7	7	6	贫困……	2015	Journal D
1453	7	6	8	7	7	8	7	7	6	6	7	7	7	6	6	7	8	8	7	7	7	7	6	7	7	7	6	6	7	7	7	普通……	2004	Journal D
1483	7	6	8	7	7	9	7	6	7	6	7	6	7	8	7	6	8	8	7	7	7	7	7	6	7	6	5	7	7	7	6	师专……	2009	Journal D
1502	6	7	7	6	8	7	8	7	7	7	7	7	6	6	7	7	7	7	7	7	7	7	7	7	7	7	6	7	7	7	6	图式……	2017	Journal D
1989	7	7	7	7	6	7	7	7	7	7	7	6	7	7	7	7	7	7	7	7	7	6	7	6	7	7	7	7	7	7	7	团体……	2006	Journal C
541	8	6	7	6	7	8	7	7	7	7	7	6	6	7	7	6	8	8	7	7	7	7	7	7	7	6	6	7	7	7	6	我国……	2014	Journal A
585	7	8	7	6	8	7	7	7	8	8	8	7	7	6	6	6	7	8	7	7	6	7	6	6	7	7	6	6	7	7	6	现象……	2012	Journal A
1586	7	6	7	6	8	8	7	7	7	7	8	7	7	7	6	6	7	8	7	7	7	7	6	7	7	6	6	6	7	7	7	学校……	2020	Journal D
1606	7	6	7	6	7	7	7	7	7	7	7	7	7	7	7	7	7	7	7	7	7	7	7	7	7	7	6	7	7	7	6	幼儿……	2018	Journal D
711	8	7	7	6	7	8	7	7	7	6	7	7	6	7	7	6	7	8	7	7	7	7	7	7	7	6	6	6	7	7	7	中国……	2005	Journal A
2114	7	6	7	6	8	7	6	7	6	7	8	6	7	8	6	7	8	7	6	7	8	6	7	8	6	7	7	6	7	6	8	中国……	2006	Journal C
767	7	6	7	6	8	8	7	7	7	7	7	7	7	6	7	6	8	8	7	7	7	7	7	7	7	7	5	6	7	7	6	中学……	2010	Journal A
1686	7	6	7	6	8	8	7	8	7	7	7	7	6	7	7	6	7	6	8	7	7	7	7	7	8	6	5	6	8	7	6	中职……	2011	Journal D
773	7	8	6	6	7	8	7	7	8	7	7	7	6	8	7	6	7	8	7	7	6	7	7	7	6	7	6	6	7	7	6	专家……	2006	Journal A
1192	7	6	8	7	8	8	7	6	7	6	7	7	7	6	6	6	8	8	8	7	7	7	6	6	7	7	6	6	7	7	6	“课……	2015	Journal D
1718	7	8	7	6	7	7	7	7	7	7	7	7	7	7	6	6	7	7	7	7	7	7	7	7	7	7	6	7	6	7	6	4-5岁……	2007	Journal C
1729	7	6	7	7	8	8	7	6	7	6	8	8	7	6	7	6	7	7	7	7	7	7	7	6	7	6	6	6	7	7	7	不同……	2023	Journal C
1245	7	6	8	7	7	8	7	7	7	7	7	7	6	7	7	6	7	8	7	7	7	7	7	7	7	6	5	6	7	7	6	大班……	2022	Journal D
1261	7	6	7	6	8	8	7	7	7	6	7	7	6	7	7	6	7	8	7	7	7	7	7	7	7	7	6	6	7	7	6	大学……	2015	Journal D
146	7	6	8	7	8	8	7	7	7	7	8	7	7	6	6	6	8	7	7	7	7	7	6	7	7	6	5	6	7	7	6	法国……	2015	Journal A
185	7	6	7	6	8	8	7	7	7	6	7	7	7	6	6	7	7	8	8	7	7	7	6	6	7	7	6	6	7	7	7	高校……	2011	Journal A
1797	6	6	6	6	8	8	7	7	7	7	7	7	7	7	7	7	7	7	7	7	7	7	6	6	7	7	6	7	7	7	7	高校……	2012	Journal C
194	7	6	7	6	8	7	7	7	7	6	7	7	7	7	7	6	7	8	7	7	7	7	7	7	7	7	6	6	7	7	6	高校……	2008	Journal A
1852	6	7	6	6	8	8	7	7	7	7	7	7	7	7	7	6	7	6	7	7	7	7	7	7	7	7	6	6	7	7	7	基于……	2011	Journal C
1883	7	6	7	6	7	8	7	7	7	6	7	7	7	7	6	7	7	8	7	7	7	7	7	7	7	7	6	6	7	7	6	教育……	2019	Journal C
584	8	6	7	7	8	9	7	7	7	6	8	7	7	6	6	5	8	9	8	7	7	7	6	6	7	6	5	6	7	7	5	县域……	2011	Journal A
1077	7	6	7	6	8	8	7	7	7	6	7	6	7	7	6	6	7	7	8	8	7	7	7	7	7	7	6	6	7	7	6	小学……	2010	Journal B
2055	7	6	7	6	7	7	7	7	7	6	7	7	7	7	7	7	7	7	7	7	7	7	7	7	7	7	6	7	7	7	6	新时……	2007	Journal C
2087	6	6	7	6	7	6	7	6	7	7	7	7	7	8	8	7	7	7	7	7	7	7	7	7	7	7	7	6	7	7	6	义务……	2007	Journal C
1635	7	6	7	6	8	7	7	7	6	7	7	7	6	7	7	7	7	7	7	7	7	7	7	7	7	6	6	7	7	7	7	中荷……	2011	Journal D
747	7	6	7	6	8	8	7	7	7	7	7	8	7	7	7	6	7	8	7	6	7	7	7	7	7	6	5	7	6	7	6	中小……	2016	Journal A
1640	7	6	7	7	7	7	7	7	7	6	7	7	7	7	7	7	7	7	7	7	7	7	7	7	7	7	6	6	7	7	6	中小……	2007	Journal D
758	7	6	7	6	8	8	7	7	7	7	8	7	7	6	6	6	8	8	7	7	7	7	6	6	7	7	6	6	7	7	6	中小……	2013	Journal A
1683	7	7	6	6	8	8	7	7	7	7	7	7	6	7	7	7	7	7	7	7	7	7	7	7	7	6	6	6	7	7	6	中学……	2011	Journal D
1190	7	6	7	6	8	8	7	7	7	6	8	7	7	7	6	6	7	8	7	7	7	7	7	7	7	6	5	6	7	7	6	“90……	2012	Journal D
1700	7	6	7	6	8	8	7	7	7	6	7	7	6	7	6	6	7	8	7	7	7	7	7	7	7	7	6	6	7	6	7	“90……	2010	Journal C
819	7	6	8	7	7	8	7	6	7	6	8	7	7	6	7	5	8	9	7	7	6	7	8	7	7	6	5	6	7	6	6	从江……	2018	Journal B
110	7	6	6	6	8	8	7	7	7	6	7	7	7	7	7	7	7	8	7	7	7	7	7	7	7	6	5	6	7	7	6	大学……	2011	Journal A
119	6	7	6	5	7	8	7	7	8	7	6	6	7	7	7	7	7	7	7	7	7	7	8	7	7	7	6	7	7	6	6	大学……	2013	Journal A
155	7	7	6	6	8	8	7	8	7	7	7	7	6	7	6	6	7	8	8	7	7	7	6	7	6	7	5	6	7	7	6	改革……	2013	Journal A
1316	7	6	7	6	8	9	7	7	7	6	8	7	6	7	7	6	7	8	7	7	7	7	7	6	7	6	5	6	7	7	6	高职……	2009	Journal D
228	7	6	7	6	8	8	7	7	7	6	7	6	7	7	7	6	7	8	8	7	7	7	7	7	7	6	5	6	7	7	6	广西……	2011	Journal A
1351	7	6	6	6	8	8	7	7	8	7	7	6	7	7	7	6	7	8	7	7	7	7	7	7	7	6	5	6	7	7	6	湖北……	2015	Journal D
898	7	6	7	6	8	8	7	7	7	7	8	7	7	6	7	6	7	5	8	8	7	7	7	7	7	6	5	6	7	7	6	话语……	2015	Journal B
1354	7	6	7	6	8	8	7	7	7	6	7	7	6	7	7	7	7	8	7	7	6	6	7	7	7	7	6	6	7	7	6	基础……	2016	Journal D
1875	7	6	7	6	7	7	6	6	7	6	7	7	7	7	7	7	7	8	7	7	7	7	7	7	7	7	6	6	7	7	7	教师……	2007	Journal C
1416	7	6	6	6	8	8	7	7	7	7	8	7	7	7	6	6	7	8	7	7	7	7	7	7	7	6	5	6	7	7	6	来华……	2015	Journal D
1931	7	7	6	6	7	8	7	7	7	7	7	7	7	7	7	6	7	7	7	7	7	7	6	7	7	7	6	6	7	7	6	民办……	2005	Journal C
448	8	7	7	6	7	8	6	7	7	6	7	7	8	7	7	6	8	8	7	6	7	7	6	7	7	6	5	6	7	7	6	普通……	2008	Journal A
1958	6	6	7	6	7	7	7	6	7	7	7	7	7	7	7	7	7	7	7	7	7	7	7	7	7	6	7	7	7	7	6	人工……	2020	Journal C
471	7	6	7	6	8	8	7	7	7	6	7	6	6	8	7	7	7	8	7	7	6	7	7	7	7	7	5	6	7	7	6	山区……	2008	Journal A
1521	6	7	6	5	7	8	7	7	7	6	7	6	6	7	7	7	7	8	7	8	7	7	7	7	7	7	6	7	7	7	6	我国……	2011	Journal D
1532	7	6	7	6	7	8	7	7	7	7	6	6	6	7	7	6	7	8	7	7	7	7	7	7	7	7	6	7	7	7	6	乡村……	2018	Journal D
594	7	6	8	7	7	8	7	7	8	6	7	7	7	6	6	6	8	8	7	7	7	7	6	7	7	6	5	6	7	7	6	小学……	2004	Journal A
602	7	6	7	6	8	8	7	7	7	6	8	7	7	6	6	6	7	8	8	7	7	7	7	7	7	6	5	6	7	7	6	新建……	2017	Journal A
1563	7	6	7	6	8	8	7	7	7	6	7	6	7	7	7	6	7	7	7	8	7	7	7	7	7	6	5	6	7	7	7	新课……	2015	Journal D
2086	7	7	8	6	7	7	6	6	7	7	7	6	7	7	7	7	7	8	7	8	7	7	6	7	7	6	6	6	7	7	6	义务……	2015	Journal C
675	7	6	7	6	8	9	7	7	8	6	7	7	7	6	7	6	7	8	7	8	6	7	6	7	7	6	5	6	7	7	6	英国……	2012	Journal A
1597	7	7	6	6	7	7	8	7	7	7	7	7	6	7	7	6	7	6	7	7	7	7	7	7	7	7	7	6	7	7	6	英语……	2009	Journal D
1198	7	6	7	6	8	8	7	7	7	6	7	7	7	7	7	6	7	6	7	7	7	7	7	7	7	6	6	6	7	7	6	10～……	2011	Journal D
1201	7	6	7	6	8	8	7	7	7	6	7	7	7	7	7	6	7	6	8	7	7	7	7	6	7	6	6	6	7	7	6	5~6岁……	2014	Journal D
45	6	7	7	6	8	8	7	7	7	6	7	6	6	7	6	6	7	8	7	8	7	7	7	7	6	7	6	5	7	7	7	北京……	2006	Journal A
1232	7	6	8	7	7	8	7	7	7	6	7	7	7	7	7	6	7	7	6	7	7	7	7	7	7	6	5	6	7	7	6	初中……	2009	Journal D
1243	7	6	7	7	8	8	7	6	7	6	7	7	6	7	6	7	8	8	7	7	6	7	7	7	7	6	5	6	7	7	6	从学……	2009	Journal D
830	7	6	7	6	8	8	7	7	7	6	7	7	6	7	7	6	7	7	7	8	6	6	7	7	7	6	6	7	7	7	6	大学……	2014	Journal B
1283	7	6	6	6	8	7	7	7	7	7	7	6	7	7	6	7	7	7	7	7	7	7	7	7	7	7	6	6	7	7	6	当前……	2008	Journal D
860	7	8	8	7	6	7	7	7	7	6	7	7	8	6	6	6	8	7	7	7	7	7	6	6	7	6	6	6	7	7	6	概念……	2006	Journal B
205	7	6	7	6	8	8	7	7	7	7	8	7	7	7	6	6	7	8	7	6	7	7	6	7	7	6	5	6	7	7	6	高职……	2013	Journal A
1340	7	6	7	6	8	8	7	7	7	6	7	7	7	6	7	7	7	8	7	7	6	6	7	8	6	7	5	6	7	7	6	贵阳……	2014	Journal D
1403	7	8	6	6	8	8	7	7	7	6	7	6	6	7	6	6	7	7	8	7	7	7	7	7	7	6	6	6	7	7	6	教育……	2006	Journal D
325	7	6	7	7	8	8	6	6	7	6	7	7	7	7	6	6	8	9	8	7	7	7	6	6	6	7	5	6	7	7	6	教育……	2012	Journal A
1435	7	6	7	6	8	8	7	7	7	6	7	7	6	6	7	6	7	8	7	7	7	7	7	7	7	6	6	6	7	7	6	民族……	2010	Journal D
493	8	7	8	7	6	8	6	7	7	7	8	7	7	6	6	5	8	8	7	7	7	7	6	6	7	6	5	6	7	7	6	试论……	2018	Journal A
507	7	6	6	6	8	8	7	7	7	6	7	7	7	7	6	6	7	8	8	8	7	7	6	6	7	7	5	6	7	7	6	特色……	2014	Journal A
1524	7	7	7	6	7	7	7	7	7	7	7	6	6	7	7	6	7	7	7	7	7	7	7	7	7	7	6	6	7	7	6	物理……	2007	Journal D
575	7	6	7	6	8	8	7	7	7	6	7	7	7	7	6	6	7	8	7	7	6	7	6	7	7	7	6	6	7	7	6	西部……	2008	Journal A
1528	7	7	7	7	6	7	7	7	7	7	7	6	7	7	7	6	7	7	7	7	7	7	7	7	7	7	5	6	7	7	6	乡村……	2023	Journal D
1102	7	6	8	7	8	8	7	7	7	6	8	7	6	7	6	6	8	7	8	7	7	7	6	6	7	6	5	6	7	7	5	性别……	2007	Journal B
2066	5	7	6	5	7	7	7	7	7	7	7	7	7	7	7	7	6	7	7	7	7	7	7	7	7	7	6	7	7	7	7	学生……	2019	Journal C
645	7	6	8	7	8	9	7	7	7	6	7	6	7	6	6	6	8	9	7	7	6	6	6	7	7	6	5	6	7	7	6	医学……	2016	Journal A
1596	7	8	6	6	8	7	7	7	8	7	7	7	6	7	7	6	7	6	7	7	7	7	6	7	6	7	6	6	7	7	6	英语……	2011	Journal D
2110	7	7	7	6	7	7	6	7	7	7	7	7	7	7	7	7	7	6	7	7	7	7	7	6	7	7	6	6	7	7	6	中等……	2007	Journal C
1656	7	6	6	7	8	8	7	6	7	6	7	6	7	7	7	6	7	8	7	8	7	7	6	7	7	6	6	6	7	7	6	中小……	2022	Journal D
1660	7	6	6	7	8	8	7	6	7	6	7	6	7	7	7	6	7	8	7	8	7	7	6	7	7	6	6	6	7	7	6	中小……	2014	Journal D
1661	7	6	7	6	8	8	7	7	7	7	7	6	7	6	7	6	7	8	7	7	6	6	7	7	6	7	6	7	7	7	6	中小……	2006	Journal D
1703	7	7	7	6	8	7	7	7	7	6	7	7	6	7	6	6	7	8	7	7	7	7	7	7	6	6	6	6	7	6	7	“多……	2016	Journal C
1743	7	5	6	6	7	8	7	6	7	6	6	7	6	7	7	6	7	8	7	7	7	7	7	7	7	7	6	7	7	7	7	初中……	2008	Journal C
98	7	6	7	6	8	8	7	7	7	6	8	7	7	7	6	6	7	8	7	7	7	6	7	6	7	6	5	6	7	7	6	大学……	2010	Journal A
1254	6	7	7	6	7	8	7	7	7	6	7	7	7	6	6	7	7	6	8	7	6	7	7	7	7	7	6	6	7	7	6	大学……	2012	Journal D
1765	7	7	7	7	6	8	7	6	7	7	7	6	7	7	7	6	7	7	6	7	7	6	7	6	7	7	6	7	7	7	6	大学……	2015	Journal C
1270	7	6	7	6	8	7	7	7	8	6	7	7	7	7	6	6	7	6	8	7	7	7	7	7	7	6	5	6	7	7	6	大学……	2010	Journal D
181	7	6	7	6	8	7	7	7	7	6	8	7	7	6	6	6	8	8	8	7	7	7	6	6	7	7	5	6	7	7	5	高师……	2009	Journal A
1317	7	6	7	6	8	7	7	6	7	6	8	7	7	7	6	6	7	8	7	7	7	7	6	7	7	6	6	6	7	7	6	高职……	2013	Journal D
1423	7	6	7	6	8	9	8	7	7	7	7	6	6	7	6	6	8	9	7	7	6	6	7	6	7	7	5	6	6	6	6	流动……	2011	Journal D
1916	6	7	7	6	7	8	6	7	7	7	7	7	7	7	6	7	7	8	7	7	7	7	7	6	7	6	5	6	7	7	6	论文……	2004	Journal C
432	7	6	7	6	8	9	7	6	7	6	7	7	6	7	7	6	7	9	7	7	6	6	6	7	7	6	6	6	7	7	6	农村……	2017	Journal A
1953	6	7	7	7	7	8	6	6	7	7	7	7	7	6	6	6	7	8	7	7	7	7	7	7	7	7	6	6	6	7	6	情绪……	2011	Journal C
1498	7	6	7	6	7	7	7	7	7	7	6	6	7	7	7	6	7	6	7	7	7	7	7	7	7	7	6	7	7	7	6	体育……	2014	Journal D
2003	6	7	7	7	7	8	6	6	7	6	7	7	7	7	7	6	7	7	7	7	7	7	7	6	7	7	5	7	7	7	6	我国……	2012	Journal C
555	7	6	7	6	8	8	7	7	7	6	8	7	7	6	6	6	7	8	8	7	7	7	6	6	7	6	5	6	7	7	6	我国……	2007	Journal A
1536	6	6	6	6	7	8	7	7	7	6	7	7	6	7	7	6	7	7	7	7	7	7	7	7	7	7	6	7	7	7	6	小学……	2011	Journal D
665	8	7	7	7	6	8	6	7	7	6	7	6	7	7	7	6	8	8	7	7	6	7	7	7	6	6	5	6	7	7	6	义务……	2016	Journal A
678	7	6	8	7	7	8	7	6	7	6	8	7	7	7	7	6	7	6	7	7	6	7	7	6	7	6	6	6	7	7	6	影响……	2009	Journal A
1681	7	6	6	6	8	8	7	7	7	6	6	7	6	7	7	6	7	8	7	7	7	7	7	7	7	6	6	6	7	7	6	中学……	2004	Journal D
1704	7	6	7	6	8	7	8	7	7	6	7	7	6	7	6	6	7	8	7	7	7	7	7	7	6	6	6	6	6	6	7	“公……	2015	Journal C
1226	7	6	7	6	8	8	7	7	7	6	7	6	7	6	7	6	7	8	7	7	7	7	7	6	7	6	5	6	7	7	6	城乡……	2015	Journal D
86	7	6	7	7	8	8	7	7	6	6	7	6	7	7	6	6	7	8	7	7	7	7	6	7	7	6	5	6	7	7	6	从战……	2011	Journal A
1259	7	6	7	6	8	8	7	7	7	6	7	6	6	7	7	6	7	7	8	7	6	7	7	7	7	6	5	6	7	7	6	大学……	2009	Journal D
123	7	6	7	6	8	8	7	7	7	6	7	7	6	7	7	6	7	8	7	6	7	7	7	7	7	7	5	6	6	6	6	大众……	2011	Journal A
182	7	6	7	6	8	8	7	7	7	6	7	7	6	7	6	6	7	8	8	7	7	7	7	6	7	6	5	5	7	7	6	高校……	2010	Journal A
1805	6	7	7	6	8	8	7	8	7	6	7	7	7	6	6	6	7	7	7	7	6	7	6	7	7	7	6	6	6	7	6	高校……	2011	Journal C
1828	7	6	7	6	7	7	6	7	6	6	7	7	7	7	7	7	7	8	7	7	7	7	7	7	7	6	6	6	6	7	6	国际……	2006	Journal C
248	7	6	7	6	8	8	7	7	7	6	7	6	6	7	6	7	7	7	7	7	6	7	8	7	7	6	6	6	7	7	5	会计……	2008	Journal A
1359	7	6	7	6	8	8	7	7	7	7	7	7	6	7	6	6	7	7	7	7	6	7	7	7	7	6	5	6	7	7	6	基于……	2021	Journal D
361	8	7	7	7	8	8	6	7	7	6	8	7	7	6	6	5	7	8	7	8	6	7	6	6	7	6	5	6	7	7	5	教育……	2012	Journal A
1901	6	7	7	6	6	7	7	6	7	6	7	6	7	7	7	7	7	7	7	7	7	7	7	7	7	7	6	6	7	7	6	经济……	2014	Journal C
1432	7	6	7	6	8	9	7	6	7	6	7	6	7	7	7	6	8	8	6	7	7	7	6	6	7	6	5	6	7	7	6	免费……	2011	Journal D
436	7	6	7	7	8	9	6	7	7	6	7	7	7	6	6	5	8	9	8	7	7	7	6	6	7	6	5	6	6	6	6	农村……	2012	Journal A
1510	7	6	7	6	8	7	8	7	7	7	8	7	6	7	7	6	7	6	8	7	7	6	6	6	6	7	5	6	7	7	6	网站……	2014	Journal D
2026	7	7	7	6	8	8	7	7	7	7	7	7	7	7	6	6	7	7	7	7	7	7	7	6	7	6	5	6	6	6	6	我国……	2007	Journal C
576	7	6	7	7	8	7	7	7	7	6	7	6	7	7	7	6	7	8	7	7	6	6	7	7	7	6	5	6	7	7	6	西部……	2005	Journal A
2078	7	6	7	6	7	8	7	7	7	6	7	6	7	7	7	6	7	8	7	7	7	7	6	6	7	6	6	6	7	7	6	研究……	2006	Journal C
1604	7	7	6	6	8	7	7	7	7	7	6	6	6	7	7	6	7	6	7	6	7	7	7	7	7	7	6	6	7	7	7	幼儿……	2015	Journal D
2111	7	6	6	7	7	7	7	7	7	7	7	7	7	6	6	7	7	7	7	7	7	7	6	7	7	6	5	6	7	7	7	中等……	2011	Journal C
705	7	6	7	6	8	8	7	7	6	7	7	6	6	7	7	7	7	8	7	7	6	7	7	7	6	7	5	6	7	6	6	中等……	2010	Journal A
1152	7	6	7	6	8	8	7	7	7	6	7	7	7	7	6	6	7	8	7	7	6	7	6	7	7	6	5	6	7	7	6	中国……	2012	Journal B
1636	7	6	7	6	8	7	7	7	7	6	7	7	7	6	7	6	7	7	7	7	7	7	6	7	6	7	6	6	7	7	6	中日……	2019	Journal D
1651	7	6	7	6	8	8	7	7	7	6	7	6	7	6	7	6	7	8	7	7	6	7	6	7	7	7	6	6	7	6	6	中小……	2007	Journal D
1702	7	6	7	6	8	7	7	7	7	6	7	7	6	7	6	6	7	8	7	7	7	7	7	7	6	6	5	6	7	6	7	“存……	2017	Journal C
845	7	6	7	6	8	8	7	7	7	6	7	7	7	6	7	6	7	8	7	7	6	7	6	6	7	6	5	6	7	7	6	“对……	2004	Journal B
91	7	6	7	6	8	8	7	7	7	6	7	7	7	6	6	6	8	8	7	7	6	7	6	6	7	6	5	6	7	7	6	大学……	2008	Journal A
94	7	6	8	7	7	8	7	7	6	6	7	6	6	6	6	6	8	8	7	7	7	7	6	6	7	7	5	6	7	7	6	大学……	2004	Journal A
131	7	6	6	7	8	8	7	7	7	6	8	7	7	6	6	5	7	8	7	7	6	7	6	6	7	7	5	6	7	7	6	地方……	2008	Journal A
1286	7	6	7	6	8	8	7	7	7	6	7	7	6	7	6	6	7	8	8	7	6	7	6	6	7	6	5	6	7	7	6	地域……	2013	Journal D
190	7	6	7	6	8	8	7	7	6	6	7	7	8	6	6	6	7	8	7	7	7	7	6	7	7	6	5	6	7	6	6	高校……	2008	Journal A
1400	7	6	7	6	7	8	7	7	8	6	7	6	7	6	6	6	7	6	8	7	7	7	7	7	7	6	5	6	7	7	6	教学……	2009	Journal D
425	7	6	7	6	8	8	7	7	7	7	6	6	6	7	7	6	7	8	7	7	6	7	7	6	7	7	5	6	7	7	5	民办……	2007	Journal A
427	7	6	6	6	8	8	7	7	7	6	7	7	7	6	6	5	7	8	8	8	7	7	6	6	7	6	5	6	7	7	6	农村……	2015	Journal A
1940	7	8	7	6	8	8	7	6	7	6	7	7	6	8	7	6	7	7	7	7	6	7	7	6	6	6	5	6	6	7	6	农村……	2010	Journal C
996	7	6	7	6	8	8	7	7	7	6	7	6	7	7	6	6	7	7	7	7	6	6	7	7	7	6	6	6	7	7	6	青年……	2017	Journal B
1470	7	6	6	7	8	8	7	7	6	6	7	7	7	6	6	6	7	8	7	7	7	7	6	6	7	6	5	6	7	7	7	人口……	2015	Journal D
476	7	6	7	6	8	8	7	7	7	6	7	6	7	7	6	6	7	8	7	7	6	6	7	7	6	7	5	6	7	7	6	社会……	2018	Journal A
489	7	6	7	6	7	8	6	6	7	6	7	6	7	7	7	6	7	8	8	7	7	7	6	6	7	7	6	6	7	7	5	实施……	2005	Journal A
1501	7	6	7	6	7	8	7	6	7	6	7	7	6	6	7	6	7	8	7	7	6	6	7	7	7	6	6	7	7	7	6	通过……	2009	Journal D
1517	6	7	6	5	8	7	7	6	7	6	7	7	6	7	7	7	6	8	7	7	6	7	7	7	7	7	6	6	7	7	6	我国……	2016	Journal D
1527	7	6	7	6	7	7	6	7	7	6	7	7	7	7	7	6	7	7	7	7	7	7	7	7	7	6	6	6	7	7	5	县域……	2015	Journal D
1570	7	7	7	7	7	7	7	7	7	7	7	7	7	7	6	6	7	7	7	7	6	6	6	6	7	6	6	6	7	7	6	学科……	2017	Journal D
2113	7	6	7	7	7	7	6	7	7	7	7	7	7	6	7	6	7	6	7	7	6	7	6	6	7	7	6	6	7	7	7	中国……	2008	Journal C
1191	7	6	7	7	6	8	6	7	6	6	8	7	8	6	7	6	8	7	7	7	7	6	6	6	7	6	5	6	7	7	6	“方……	2018	Journal D
1731	7	6	6	7	8	7	6	6	7	6	7	7	7	6	7	6	7	7	7	7	7	7	6	6	7	6	6	6	7	7	7	不同……	2014	Journal C
[truncated: 146 more rows]
